# Supplementary material for: Influence of complement protein C1q or complement receptor C5aR1 on gut microbiota composition in wildtype and Alzheimer’s mouse models
Source: J Neuroinflammation. 2023 Sep 19;20:211. doi: 10.1186/s12974-023-02885-9 (PMC10507976; doi:10.1186/s12974-023-02885-9)
Supplement: Supplementary file 1 — Additional file 1. C1q RosaCre statistics. [file 12974_2023_2885_MOESM1_ESM.xlsx]

## Sheet: Table of Contents
An excel file has been generated for each data set in this manuscript. They each contain the following sections.
Tab		Statistics Contained
Alpha		Main alpha statistics in manuscript. Descrptive and one way ANOVA of alpah diversity. May contain two way anove of treatment and or age
Beta		Main beta statistics in paper. Contains Adonis2 results for Model: BrayCurtis~ Genotype * Complement Status + Cage ID or BrayCurtis ~Genotype Treatment
Beta Pairwise		Test to determine which, if any, pairwise comparisons are significant (note, does not take into account cage_ID as function does not allow for nested variable. Using pairwise_adonis function.
Porportions		Proportions of the top 6 most abundently expressed bacteria at Order level
Order_Genus		Two Way (or Three Way) comparisons of specific bacterial species between genotype and/or treatment groups.
Supplemental		Statistics from supplemental figures included in that section
		Red text highlights p values that reach statistical signifiance
		Orange text highlights trending p values

## Sheet: RosaCre_Alpha
Descriptive Statistics- RosaCre+							Two-Way ANOVA- RosaCre+							Tukey HSD-RosaCre+									SEM: WT RosaCre + vs Arc Rosa Cre + (Independent of treatment)						T Test WT RosaCre + vs Arc Rosa Cre + (Independent of Treatment)
Genotype	treatment	variable	n	mean	se		term	df	sumsq	meansq	statistic	p.value		term	contrast	null.value	estimate	conf.low	conf.high	adj.p.value			Genotype	variable	n	mean	se		estimate	estimate1 (WT RosaCre +_	estimate2 (Arc RosaCre +)	statistic	p.value	parameter	conf.low	conf.high	method	alternative
WT RosaCre+	Veh	Shannon_Diversity	16	3.548	0.113		Genotype	1	1.17043	1.17043	7.77314	0.00763002		Genotype	Arc RosaCre+-WT RosaCre+	0	0.307813	0.0857069	0.52992	0.00763002			WT RosaCre+	Shannon_Diversity	30	3.614	0.071		-0.307813	3.61439	3.92221	-2.75035	0.00831718	49	-0.532721	-0.0829057	Two Sample t-test	two.sided
WT RosaCre+	Tam	Shannon_Diversity	14	3.691	0.079		treatment	1	0.462889	0.462889	3.07417	0.0860652		treatment	Tam-Veh	0	0.190861	-0.028139	0.409861	0.0860786			Arc RosaCre+	Shannon_Diversity	21	3.922	0.088
Arc RosaCre+	Veh	Shannon_Diversity	11	3.799	0.149		Genotype:treatment	1	0.0418458	0.0418458	0.277909	0.600554		Genotype:treatment	Arc RosaCre+:Veh-WT RosaCre+:Veh	0	0.250934	-0.15386	0.655729	0.360752
Arc RosaCre+	Tam	Shannon_Diversity	10	4.058	0.071		Residuals	47	7.07696	0.150574	NA	NA		Genotype:treatment	WT RosaCre+:Tam-WT RosaCre+:Veh	0	0.142809	-0.235412	0.52103	0.746894
														Genotype:treatment	Arc RosaCre+:Tam-WT RosaCre+:Veh	0	0.510333	0.0937167	0.926948	0.0107238
														Genotype:treatment	WT RosaCre+:Tam-Arc RosaCre+:Veh	0	-0.108126	-0.524534	0.308282	0.899801
							*Treatment in this scenario is equivalent to C1q status (C1q +/+ = Veh; C1q -/- = Tam)							Genotype:treatment	Arc RosaCre+:Tam-Arc RosaCre+:Veh	0	0.259398	-0.192169	0.710965	0.428162
														Genotype:treatment	Arc RosaCre+:Tam-WT RosaCre+:Tam	0	0.367524	-0.0603844	0.795432	0.115543
Descriptive Statistics- Tamoxifen Only							Two-Way ANOVA- Tamoxifen Only							Tukey HSD-Tamoxifen Only
Genotype	treatment	variable	n	mean	se		term	df	sumsq	meansq	statistic	p.value		term	contrast	null.value	estimate	conf.low	conf.high	adj.p.value
WT	RosaCre-	Shannon_Diversity	15	3.548	0.106		Genotype	1	2.02736	2.02736	13.3281	0.000718085		Genotype	WT-Arc	0	-0.434931	-0.675354	-0.194509	0.000718085
WT	RosaCre+	Shannon_Diversity	14	3.691	0.079		RosaCre_Status	1	0.105242	0.105242	0.69187	0.410233		RosaCre_Status	RosaCre+-RosaCre-	0	0.0952551	-0.137063	0.327573	0.412656
Arc	RosaCre-	Shannon_Diversity	7	4.043	0.24		Genotype:RosaCre_Status	1	0.042494	0.042494	0.27936	0.599903		Genotype:RosaCre_Status	WT:RosaCre--Arc:RosaCre-	0	-0.494757	-0.972303	-0.017211	0.0397767
Arc	RosaCre+	Shannon_Diversity	10	4.058	0.071		Residuals	42	6.3887	0.152112	NA	NA		Genotype:RosaCre_Status	Arc:RosaCre+-Arc:RosaCre-	0	0.015144	-0.498987	0.529275	0.999822
														Genotype:RosaCre_Status	WT:RosaCre+-Arc:RosaCre-	0	-0.35238	-0.835322	0.130562	0.222608
														Genotype:RosaCre_Status	Arc:RosaCre+-WT:RosaCre-	0	0.509901	0.083986	0.935816	0.0133349
														Genotype:RosaCre_Status	WT:RosaCre+-WT:RosaCre-	0	0.142377	-0.245316	0.53007	0.760187
														Genotype:RosaCre_Status	WT:RosaCre+-Arc:RosaCre+	0	-0.367524	-0.79948	0.0644325	0.120074

## Sheet: RosaCre_Beta
RosaCre+ PERMANOVA Models	Model:RosaCre+ Curtis-Bray ~Genotype * Treatmnet + Cage ID							Model:RosaCre+ Curtis-Bray ~GenotypeByTreatmnet							Model: RosaCre + Curtis-Bray ~cage_id:GenotypByTreatment								BetaDisper (NMDS, GenotypeByTreatment)
	Term	Df	SumOfSqs	R2	F	Pr(>F)		Term	Df	SumOfSqs	R2	F	Pr(>F)		Term	Df	SumOfSqs	R2	F	Pr(>F)				Df	Sum Sq	Mean Sq	F value	Pr(>F)
	Genotype	1	0.347254	0.040692	4.25919	0.001		GenotypeByTreatment	3	1.00221	0.117441	2.08475	0.003		cage_ID	30	6.89569	0.808052	2.97535	0.001			Groups	3	0.252275	0.0840916	0.938015	0.429844
	Treatment	1	0.394579	0.0462376	4.83965	0.001		Residuals	47	7.53151	0.882559	NA	NA		cage_ID: GenotypeByTreatment	8	0.710992	0.0833156	1.15042	0.258			Residuals	47	4.21348	0.0896485	NA	NA
	Cage ID	28	5.65705	0.662906	2.47806	0.001		Total	50	8.53372	1	NA	NA		Residuals	12	0.927041	0.108633	NA	NA
	Genotype: Treatment	1	0.087745	0.0102821	1.07622	0.383									Total	50	8.53372	1	NA	NA
	Residuals	18	1.46755	0.17197	NA	NA
	Total	50	8.53372	1	NA	NA
*Treatment in this scenario is equivalent to C1q status (C1q +/+ = Veh; C1q -/- = Tam)
Tamoxifen Only PERMANOVA Models	Model:RosaCre+ Curtis-Bray ~Genotype * RosaCre Status + Cage ID							Model:Tamoxifen Only Curtis-Bray ~Genotype ByRsoaCer							Model: Tamoxifen Only Curtis-Bray ~cage_id:GenotypeByRosaCre								BetaDisper (NMDS, GenotypeByRosaCre
	Term	Df	SumOfSqs	R2	F	Pr(>F)		Term	Df	SumOfSqs	R2	F	Pr(>F)		Term	Df	SumOfSqs	R2	F	Pr(>F)				Df	Sum Sq	Mean Sq	F value	Pr(>F)
	Genotype	1	0.409718	0.0506784	5.25762	0.001		Genotype	3	0.843961	0.10439	1.63181	0.025		cage_ID	19	5.93238	0.733781	3.99948	0.001			Groups	3	0.409853	0.136618	1.9003	0.144238
	RosaCre Status	1	0.244427	0.0302334	3.13656	0.001		Residuals	42	7.24071	0.89561	NA	NA		cage_ID: Genotype	13	1.13741	0.140688	1.12074	0.247			Residuals	42	3.01949	0.0718926	NA	NA
	Sex	1	0.681954	0.0843515	8.75102	0.001		Total	45	8.08467	1	NA	NA		Residuals	13	1.01488	0.125531	NA	NA
	Cage ID	18	4.90984	0.607302	3.50025	0.001									Total	45	8.08467	1	NA	NA
	Genotype: Treatment	1	0.0463764	0.00573633	0.595115	0.86
	Residuals	23	1.79236	0.221698	NA	NA
	Total	45	8.08467	1	NA	NA

## Sheet: RosaCreBeta_Pairwise
	Pairwise.Adonis Function
RosaCre + PERMANOVA Models	Pairwise Model: RosaCre + Curtis-Bray ~GenotypeByTreatment
	pairs	Df	SumsOfSqs	F.Model	R2	p.value	p.adjusted
	Arc RosaCre+ Veh vs WT RosaCre+ Veh	1	0.00529969	0.657896	0.0256411	0.586	1
	Arc RosaCre+ Veh vs WT RosaCre+ Tam	1	0.00682114	0.961665	0.0401335	0.414	1
	Arc RosaCre+ Veh vs Arc RosaCre+ Tam	1	0.044278	5.33142	0.219117	0.008	0.048
	WT RosaCre+ Veh vs WT RosaCre+ Tam	1	0.00531671	0.695913	0.0242513	0.552	1
	WT RosaCre+ Veh vs Arc RosaCre+ Tam	1	0.0451933	5.20026	0.17809	0.008	0.048
	WT RosaCre+ Tam vs Arc RosaCre+ Tam	1	0.0383687	4.95584	0.18385	0.006	0.036
Tamoxifen Only PERMANOVA Models	Pairwise Model: RosaCre + Curtis-Bray ~GenotypeByTreatment
	pairs	Df	SumsOfSqs	F.Model	R2	p.value	p.adjusted
	WT RosaCre+ vs Arc RosaCre+	1	0.0338086	4.20273	0.160393	0.013	0.078
	WT RosaCre+ vs WT RosaCre-	1	0.00299498	0.375452	0.0137149	0.84	1
	WT RosaCre+ vs Arc RosaCre-	1	0.00955366	1.50668	0.0734726	0.187	1
	Arc RosaCre+ vs WT RosaCre-	1	0.0285582	2.97737	0.114614	0.048	0.288
	Arc RosaCre+ vs Arc RosaCre-	1	0.0162497	1.939	0.114469	0.141	0.846
	WT RosaCre- vs Arc RosaCre-	1	0.00663968	0.809183	0.0388858	0.475	1

## Sheet: RosaCre_Proportions
Proportion Descriptive Statistics- RosaCre +						Proportion Descriptive Statistics-Tamoxifen Only
Genotype and Treatment	variable	n	mean	se		Genotype and Treatment	variable	n	mean	se
Arc RosaCre+ Tam	Bacteria	10	0.023	0.007		Arc RosaCre-	Bacteria	7	0.007	0.004
Arc RosaCre+ Tam	Bacteroidales	10	0.392	0.047		Arc RosaCre-	Bacteroidales	7	0.29	0.027
Arc RosaCre+ Tam	Clostridiales	10	0.333	0.05		Arc RosaCre-	Clostridiales	7	0.268	0.063
Arc RosaCre+ Tam	Deferribacterales	10	0.008	0.004		Arc RosaCre-	Deferribacterales	7	0.01	0.006
Arc RosaCre+ Tam	Erysipelotrichales	10	0.105	0.041		Arc RosaCre-	Erysipelotrichales	7	0.203	0.054
Arc RosaCre+ Tam	Lactobacillales	10	0.121	0.03		Arc RosaCre-	Lactobacillales	7	0.205	0.023
Arc RosaCre+ Tam	Other	10	0.017	0.002		Arc RosaCre-	Other	7	0.017	0.002
Arc RosaCre+ Veh	Bacteria	11	0.002	0.001		Arc RosaCre+	Bacteria	10	0.023	0.007
Arc RosaCre+ Veh	Bacteroidales	11	0.424	0.028		Arc RosaCre+	Bacteroidales	10	0.392	0.047
Arc RosaCre+ Veh	Clostridiales	11	0.17	0.028		Arc RosaCre+	Clostridiales	10	0.333	0.05
Arc RosaCre+ Veh	Deferribacterales	11	0.005	0.003		Arc RosaCre+	Deferribacterales	10	0.008	0.004
Arc RosaCre+ Veh	Erysipelotrichales	11	0.31	0.035		Arc RosaCre+	Erysipelotrichales	10	0.105	0.041
Arc RosaCre+ Veh	Lactobacillales	11	0.075	0.02		Arc RosaCre+	Lactobacillales	10	0.121	0.03
Arc RosaCre+ Veh	Other	11	0.013	0.001		Arc RosaCre+	Other	10	0.017	0.002
WT RosaCre+ Tam	Bacteria	14	0.015	0.005		WT RosaCre-	Bacteria	15	0.01	0.003
WT RosaCre+ Tam	Bacteroidales	14	0.333	0.024		WT RosaCre-	Bacteroidales	15	0.312	0.026
WT RosaCre+ Tam	Clostridiales	14	0.19	0.023		WT RosaCre-	Clostridiales	15	0.167	0.022
WT RosaCre+ Tam	Deferribacterales	14	0.004	0.001		WT RosaCre-	Deferribacterales	15	0.004	0.002
WT RosaCre+ Tam	Erysipelotrichales	14	0.319	0.033		WT RosaCre-	Erysipelotrichales	15	0.333	0.035
WT RosaCre+ Tam	Lactobacillales	14	0.123	0.023		WT RosaCre-	Lactobacillales	15	0.159	0.028
WT RosaCre+ Tam	Other	14	0.016	0.002		WT RosaCre-	Other	15	0.015	0.001
WT RosaCre+ Veh	Bacteria	16	0.011	0.003		WT RosaCre+	Bacteria	14	0.015	0.005
WT RosaCre+ Veh	Bacteroidales	16	0.375	0.032		WT RosaCre+	Bacteroidales	14	0.333	0.024
WT RosaCre+ Veh	Clostridiales	16	0.159	0.025		WT RosaCre+	Clostridiales	14	0.19	0.023
WT RosaCre+ Veh	Deferribacterales	16	0.008	0.002		WT RosaCre+	Deferribacterales	14	0.004	0.001
WT RosaCre+ Veh	Erysipelotrichales	16	0.357	0.037		WT RosaCre+	Erysipelotrichales	14	0.319	0.033
WT RosaCre+ Veh	Lactobacillales	16	0.072	0.012		WT RosaCre+	Lactobacillales	14	0.123	0.023
WT RosaCre+ Veh	Other	16	0.018	0.002		WT RosaCre+	Other	14	0.016	0.002

## Sheet: RosaPlus_OrderGenus
Descriptive Statistics- RosaCre+							Two-Way ANOVA- RosaCre+							Tukey HSD-RosaCre+									T Test between WT RosaCre+ and Arc RosaCre+ Indepdnent of treatment/ C1q deletion
Genotype	treatment	variable	n	mean	se		term	df	sumsq	meansq	statistic	p.value		term	contrast	null.value	estimate	conf.low	conf.high	adj.p.value			Group	Variable	estimate	estimate1	estimate2	statistic	p.value	parameter	conf.low	conf.high	method	alternative
WT RosaCre+	Veh	Erysipelotrichales	16	3746.19	389.857		Genotype	1	2.18793e+07	2.18793e+07	11.4758	0.00143423		Genotype	Arc RosaCre+-WT RosaCre+	0	-1330.86	-2121.19	-540.522	0.00143423			WT	treatment / C1q Deletion	395.402	3746.19	3350.79	0.746585	0.461537	28	-689.463	1480.27	Two Sample t-test	two.sided
WT RosaCre+	Tam	Erysipelotrichales	14	3350.79	348.971		treatment	1	1.58476e+07	1.58476e+07	8.31217	0.0059221		treatment	Tam-Veh	0	-1116.76	-1896.04	-337.48	0.00592413			Arc	treatment / C1q Deletion	2145.26	3252.36	1107.1	3.84589	0.00108944	19	977.761	3312.77	Two Sample t-test	two.sided
Arc RosaCre+	Veh	Erysipelotrichales	11	3252.36	365.505		Genotype:treatment	1	9.4263e+06	9.4263e+06	4.94416	0.0310229		Genotype:treatment	Arc RosaCre+:Veh-WT RosaCre+:Veh	0	-493.824	-1934.23	946.581	0.797962
Arc RosaCre+	Tam	Erysipelotrichales	10	1107.1	425.196		Residuals	47	8.96079e+07	1.90655e+06	NA	NA		Genotype:treatment	WT RosaCre+:Tam-WT RosaCre+:Veh	0	-395.402	-1741.25	950.445	0.862011
														Genotype:treatment	Arc RosaCre+:Tam-WT RosaCre+:Veh	0	-2639.09	-4121.56	-1156.62	0.00011514
														Genotype:treatment	WT RosaCre+:Tam-Arc RosaCre+:Veh	0	98.4221	-1383.31	1580.15	0.998005
														Genotype:treatment	Arc RosaCre+:Tam-Arc RosaCre+:Veh	0	-2145.26	-3752.1	-538.425	0.00467996
														Genotype:treatment	Arc RosaCre+:Tam-WT RosaCre+:Tam	0	-2243.69	-3766.34	-721.034	0.00155913
Descriptive Statistics- RosaCre+							Two-Way ANOVA- RosaCre+							Tukey HSD-RosaCre+									T Test between WT RosaCre+ and Arc RosaCre+ Indepdnent of treatment/ C1q deletion
Genotype	treatment	variable	n	mean	se		term	df	sumsq	meansq	statistic	p.value		term	contrast	null.value	estimate	conf.low	conf.high	adj.p.value			Group	Variable	estimate	estimate1	estimate2	statistic	p.value	parameter	conf.low	conf.high	method	alternative
WT RosaCre+	Veh	Clostridiales	16	1668.19	260.129		Genotype	1	7.59456e+06	7.59456e+06	5.90761	0.0189461		Genotype	Arc RosaCre+-WT RosaCre+	0	784.09	135.109	1433.07	0.0189461			WT	treatment / C1q Deletion	-321.955	1668.19	1990.14	-0.900837	0.375359	28	-1054.05	410.137	Two Sample t-test	two.sided
WT RosaCre+	Tam	Clostridiales	14	1990.14	239.785		treatment	1	1.01517e+07	1.01517e+07	7.89672	0.00719694		treatment	Tam-Veh	0	893.814	253.91	1533.72	0.00719931			Arc	treatment / C1q Deletion	-1709.16	1788.64	3497.8	-2.93647	0.00847093	19	-2927.4	-490.923	Two Sample t-test	two.sided
Arc RosaCre+	Veh	Clostridiales	11	1788.64	292.012		Genotype:treatment	1	5.92403e+06	5.92403e+06	4.60814	0.0370122		Genotype:treatment	Arc RosaCre+:Veh-WT RosaCre+:Veh	0	120.449	-1062.34	1303.23	0.99293
Arc RosaCre+	Tam	Clostridiales	10	3497.8	520.009		Residuals	47	6.04211e+07	1.28556e+06	NA	NA		Genotype:treatment	WT RosaCre+:Tam-WT RosaCre+:Veh	0	321.955	-783.183	1427.09	0.864943
														Genotype:treatment	Arc RosaCre+:Tam-WT RosaCre+:Veh	0	1829.61	612.287	3046.94	0.00122545
														Genotype:treatment	WT RosaCre+:Tam-Arc RosaCre+:Veh	0	201.506	-1015.21	1418.22	0.971002
														Genotype:treatment	Arc RosaCre+:Tam-Arc RosaCre+:Veh	0	1709.16	389.712	3028.62	0.00634309
														Genotype:treatment	Arc RosaCre+:Tam-WT RosaCre+:Tam	0	1507.66	257.336	2757.98	0.0123283
Descriptive Statistics- RosaCre+							Two-Way ANOVA- RosaCre+							Tukey HSD-RosaCre+
Genotype	treatment	variable	n	mean	se		term	df	sumsq	meansq	statistic	p.value		term	contrast	null.value	estimate	conf.low	conf.high	adj.p.value
WT RosaCre+	Veh	Alistipes	16	50.5	14.714		Genotype	1	14776.2	14776.2	3.27611	0.0766919		Genotype	Arc RosaCre+-WT RosaCre+	0	34.5857	-3.85485	73.0263	0.0766919
WT RosaCre+	Tam	Alistipes	14	102.357	17.356		treatment	1	73806	73806	16.3639	0.000193187		treatment	Tam-Veh	0	76.2122	38.3093	114.115	0.000193296
Arc RosaCre+	Veh	Alistipes	11	56.455	7.759		Genotype:treatment	1	10748.2	10748.2	2.38304	0.129366		Genotype:treatment	Arc RosaCre+:Veh-WT RosaCre+:Veh	0	5.95455	-64.1043	76.0134	0.995853
Arc RosaCre+	Tam	Alistipes	10	167.4	33.095		Residuals	47	211984	4510.31	NA	NA		Genotype:treatment	WT RosaCre+:Tam-WT RosaCre+:Veh	0	51.8571	-13.6026	117.317	0.164872
														Genotype:treatment	Arc RosaCre+:Tam-WT RosaCre+:Veh	0	116.9	44.7952	189.005	0.000455692
														Genotype:treatment	WT RosaCre+:Tam-Arc RosaCre+:Veh	0	45.9026	-26.1662	117.971	0.337009
														Genotype:treatment	Arc RosaCre+:Tam-Arc RosaCre+:Veh	0	110.945	32.7915	189.099	0.00240938
														Genotype:treatment	Arc RosaCre+:Tam-WT RosaCre+:Tam	0	65.0429	-9.01638	139.102	0.103681
Descriptive Statistics- RosaCre+							Two-Way ANOVA- RosaCre+							Tukey HSD-RosaCre+
Genotype	treatment	variable	n	mean	se		term	df	sumsq	meansq	statistic	p.value		term	contrast	null.value	estimate	conf.low	conf.high	adj.p.value
WT RosaCre+	Veh	Turicibacter	16	104.875	28.003		Genotype	1	7747.08	7747.08	0.607552	0.439619		Genotype	Arc RosaCre+-WT RosaCre+	0	-25.0429	-89.6773	39.5916	0.439619
WT RosaCre+	Tam	Turicibacter	14	108.5	32.705		treatment	1	18757.6	18757.6	1.47104	0.231243		treatment	Tam-Veh	0	-38.4209	-102.151	25.3096	0.231264
Arc RosaCre+	Veh	Turicibacter	11	128.364	40.859		Genotype:treatment	1	32021.2	32021.2	2.51121	0.119746		Genotype:treatment	Arc RosaCre+:Veh-WT RosaCre+:Veh	0	23.4886	-94.3093	141.287	0.951083
Arc RosaCre+	Tam	Turicibacter	10	30	19.09		Residuals	47	599312	12751.3	NA	NA		Genotype:treatment	WT RosaCre+:Tam-WT RosaCre+:Veh	0	3.625	-106.44	113.69	0.999754
														Genotype:treatment	Arc RosaCre+:Tam-WT RosaCre+:Veh	0	-74.875	-196.113	46.363	0.364054
														Genotype:treatment	WT RosaCre+:Tam-Arc RosaCre+:Veh	0	-19.8636	-141.041	101.314	0.971838
														Genotype:treatment	Arc RosaCre+:Tam-Arc RosaCre+:Veh	0	-98.3636	-229.773	33.0455	0.204946
														Genotype:treatment	Arc RosaCre+:Tam-WT RosaCre+:Tam	0	-78.5	-203.024	46.0242	0.346011

## Sheet: TamOnly_OrderGenus
Descriptive Statistics- Tamoxifen Only							Two_Way ANOVA- Tamoxifen Only							Tukey HSD-Tamoxifen Only										T Test between WT and Arc (Tamoxifen Only, indepdent of RosaCre)
Genotype	RosaCre_Status	variable	n	mean	se		term	df	sumsq	meansq	statistic	p.value		term	contrast	null.value	estimate	conf.low	conf.high	adj.p.value				Group	Variable	estimate	estimate1	estimate2	statistic	p.value	parameter	conf.low	conf.high	method	alternative
WT	RosaCre-	Erysipelotrichales	15	3493	366.871		Genotype	1	3.84479e+07	3.84479e+07	20.1417	5.50698e-05		Genotype	Arc-WT	0	-1894.05	-2745.74	-1042.36	5.50698e-05				WT	RosaCre/ C1q deletion	142.214	3493	3350.79	0.280025	0.781593	27	-899.836	1184.26	Two Sample t-test	two.sided
WT	RosaCre+	Erysipelotrichales	14	3350.79	348.971		RosaCre_Status	1	2.43738e+06	2.43738e+06	1.27687	0.264894		RosaCre_Status	RosaCre+-RosaCre-	0	-458.412	-1281.39	364.568	0.267354				Arc	RosaCre/ C1q deletion	1027.76	2134.86	1107.1	1.48103	0.159298	15	-451.36	2506.87	Two Sample t-test	two.sided
Arc	RosaCre-	Erysipelotrichales	7	2134.86	566.368		Genotype:RosaCre_Status	1	2.05849e+06	2.05849e+06	1.07838	0.305002		Genotype:RosaCre_Status	Arc:RosaCre--WT:RosaCre-	0	-1358.14	-3049.84	333.551	0.155015
Arc	RosaCre+	Erysipelotrichales	10	1107.1	425.196		Residuals	42	8.01726e+07	1.90887e+06	NA	NA		Genotype:RosaCre_Status	WT:RosaCre+-WT:RosaCre-	0	-142.214	-1515.61	1231.18	0.992466
														Genotype:RosaCre_Status	Arc:RosaCre+-WT:RosaCre-	0	-2385.9	-3894.69	-877.107	0.000691794
														Genotype:RosaCre_Status	WT:RosaCre+-Arc:RosaCre-	0	1215.93	-494.881	2926.74	0.243064
														Genotype:RosaCre_Status	Arc:RosaCre+-Arc:RosaCre-	0	-1027.76	-2849.05	793.539	0.441033
														Genotype:RosaCre_Status	Arc:RosaCre+-WT:RosaCre+	0	-2243.69	-3773.88	-713.491	0.00174932
Descriptive Statistics- Tamoxifen Only							Two_Way ANOVA- Tamoxifen Only							Tukey HSD-Tamoxifen Only
Genotype	RosaCre_Status	variable	n	mean	se		term	df	sumsq	meansq	statistic	p.value		term	contrast	null.value	estimate	conf.low	conf.high	adj.p.value				T Test between WT and Arc (Tamoxifen Only, indepdent of RosaCre)
WT	RosaCre-	Clostridiales	15	1754.53	226.307		Genotype	1	1.94463e+07	1.94463e+07	12.7864	0.000894905		Genotype	Arc-WT	0	1347.02	586.8	2107.24	0.000894905				Group	Variable	estimate	estimate1	estimate2	statistic	p.value	parameter	conf.low	conf.high	method	alternative
WT	RosaCre+	Clostridiales	14	1990.14	239.785		RosaCre_Status	1	1.80753e+06	1.80753e+06	1.18849	0.281849		RosaCre_Status	RosaCre+-RosaCre-	0	394.763	-339.826	1129.35	0.284328				WT	RosaCre/ C1q deletion	-235.61	1754.53	1990.14	-0.715184	0.480635	27	-911.563	440.344	Two Sample t-test	two.sided
Arc	RosaCre-	Clostridiales	7	2811.71	660.44		Genotype:RosaCre_Status	1	532688	532688	0.350255	0.557141		Genotype:RosaCre_Status	Arc:RosaCre--WT:RosaCre-	0	1057.18	-452.821	2567.18	0.255083				Arc	RosaCre/ C1q deletion	-686.086	2811.71	3497.8	-0.825574	0.421982	15	-2457.41	1085.24	Two Sample t-test	two.sided
Arc	RosaCre+	Clostridiales	10	3497.8	520.009		Residuals	42	6.3876e+07	1.52086e+06	NA	NA		Genotype:RosaCre_Status	WT:RosaCre+-WT:RosaCre-	0	235.61	-990.277	1461.5	0.955265
														Genotype:RosaCre_Status	Arc:RosaCre+-WT:RosaCre-	0	1743.27	396.522	3090.01	0.00656945
														Genotype:RosaCre_Status	WT:RosaCre+-Arc:RosaCre-	0	-821.571	-2348.64	705.494	0.4827
														Genotype:RosaCre_Status	Arc:RosaCre+-Arc:RosaCre-	0	686.086	-939.599	2311.77	0.673977
														Genotype:RosaCre_Status	Arc:RosaCre+-WT:RosaCre+	0	1507.66	141.809	2873.51	0.0254548
Descriptive Statistics- Tamoxifen Only							Two_Way ANOVA- Tamoxifen Only							Tukey HSD-Tamoxifen Only
Genotype	RosaCre_Status	variable	n	mean	se		term	df	sumsq	meansq	statistic	p.value		term	contrast	null.value	estimate	conf.low	conf.high	adj.p.value
WT	RosaCre-	Alistipes	15	66.267	6.652		Genotype	1	21379.1	21379.1	4.91991	0.0320111		Genotype	Arc-WT	0	44.6633	4.0273	85.2993	0.0320111
WT	RosaCre+	Alistipes	14	102.357	17.356		RosaCre_Status	1	37403.1	37403.1	8.60746	0.00540459		RosaCre_Status	RosaCre+-RosaCre-	0	56.7869	17.5209	96.053	0.00562896
Arc	RosaCre-	Alistipes	7	72.571	21.722		Genotype:RosaCre_Status	1	9056.68	9056.68	2.08418	0.15625		Genotype:RosaCre_Status	Arc:RosaCre--WT:RosaCre-	0	6.30476	-74.4095	87.019	0.996723
Arc	RosaCre+	Alistipes	10	167.4	33.095		Residuals	42	182508	4345.43	NA	NA		Genotype:RosaCre_Status	WT:RosaCre+-WT:RosaCre-	0	36.0905	-29.4369	101.618	0.46231
														Genotype:RosaCre_Status	Arc:RosaCre+-WT:RosaCre-	0	101.133	29.1457	173.121	0.00283342
														Genotype:RosaCre_Status	WT:RosaCre+-Arc:RosaCre-	0	29.7857	-51.8406	111.412	0.763693
														Genotype:RosaCre_Status	Arc:RosaCre+-Arc:RosaCre-	0	94.8286	7.93075	181.726	0.0276919
														Genotype:RosaCre_Status	Arc:RosaCre+-WT:RosaCre+	0	65.0429	-7.96592	138.052	0.0960328
Descriptive Statistics- Tamoxifen Only							Two_Way ANOVA- Tamoxifen Only							Tukey HSD-Tamoxifen Only
Genotype	RosaCre_Status	variable	n	mean	se		term	df	sumsq	meansq	statistic	p.value		term	contrast	null.value	estimate	conf.low	conf.high	adj.p.value
WT	RosaCre-	Turicibacter	15	90.4	18.823		Genotype	1	26626.3	26626.3	3.15185	0.0830879		Genotype	Arc-WT	0	-49.8438	-106.503	6.815	0.0830879
WT	RosaCre+	Turicibacter	14	108.5	32.705		RosaCre_Status	1	337.016	337.016	0.0398936	0.842653		RosaCre_Status	RosaCre+-RosaCre-	0	-5.39038	-60.1391	49.3583	0.843461
Arc	RosaCre-	Turicibacter	7	76.857	35.501		Genotype:RosaCre_Status	1	11076	11076	1.3111	0.258678		Genotype:RosaCre_Status	Arc:RosaCre--WT:RosaCre-	0	-13.5429	-126.083	98.9971	0.988302
Arc	RosaCre+	Turicibacter	10	30	19.09		Residuals	42	354810	8447.86	NA	NA		Genotype:RosaCre_Status	WT:RosaCre+-WT:RosaCre-	0	18.1	-73.2649	109.465	0.951323
														Genotype:RosaCre_Status	Arc:RosaCre+-WT:RosaCre-	0	-60.4	-160.772	39.9724	0.384324
														Genotype:RosaCre_Status	WT:RosaCre+-Arc:RosaCre-	0	31.6429	-82.1688	145.455	0.878807
														Genotype:RosaCre_Status	Arc:RosaCre+-Arc:RosaCre-	0	-46.8571	-168.019	74.3046	0.730336
														Genotype:RosaCre_Status	Arc:RosaCre+-WT:RosaCre+	0	-78.5	-180.296	23.2962	0.182068

## Sheet: RosaSupplemental
																		completed 5/10/22
S2 WT	Descriptive Statistics- RosaCre WT Vehicle Animals						t-test Vehicle WT Cre- and UT WT Cre+											PERMANOVA Models	Model:RoaCre Vehicle WT Curtis-Bray ~Genotype							Model: RosaCre Vehicle WT Curtis-Bray ~cage_id:Genotyp
	Genotype	variable	n	mean	se		estimate	estimate1	estimate2	statistic	p.value	parameter	conf.low	conf.high	method	alternative			Term	Df	SumOfSqs	R2	F	Pr(>F)		Term	Df	SumOfSqs	R2	F	Pr(>F)
	WT RosaCre-	Shannon_Diversity	14	3.535	0.141		-0.0127052	3.53504	3.54775	-0.0711502	0.943784	28	-0.378486	0.353076	Two Sample t-test	two.sided			Genotype	1	0.209635	0.0441169	1.29228	0.236		cage_ID	14	3.53925	0.744821	2.91375	0.001
	WT RosaCre+	Shannon_Diversity	16	3.548	0.113														Residuals	28	4.54218	0.955883	NA	NA		cage_ID: Genotype	3	0.171418	0.0360742	0.658572	0.933
																			Total	29	4.75182	1	NA	NA		Residuals	12	1.04115	0.219105	NA	NA
																										Total	29	4.75182	1	NA	NA
S2 Arc	Descriptive Statistics- RosaCre Arc Vehicle Animals						t-test Vehicle Arc Cre- and Arc Cre+											PERMANOVA Models	Model:RoaCre Veh Arc Curtis-Bray ~Genotype							Model: RosaCre Vehicle Arc Curtis-Bray ~cage_id:Genotyp
	Genotype	variable	n	mean	se		estimate	estimate1	estimate2	statistic	p.value	parameter	conf.low	conf.high	method	alternative			Term	Df	SumOfSqs	R2	F	Pr(>F)		Term	Df	SumOfSqs	R2	F	Pr(>F)
	Arc RosaCre-	Shannon_Diversity	5	4.087	0.137		0.287822	4.08651	3.79868	1.18992	0.253867	14	-0.230967	0.806611	Two Sample t-test	two.sided			Genotype	1	0.247516	0.108003	1.69511	0.062		cage_ID	13	2.16052	0.942736	3.15909	0.038
	Arc RosaCre+	Shannon_Diversity	11	3.799	0.149														Residuals	14	2.04424	0.891997	NA	NA		cage_ID: Genotype	1	0.078626	0.0343082	1.49456	0.28
																			Total	15	2.29176	1	NA	NA		Residuals	1	0.0526082	0.0229554	NA	NA
																										Total	15	2.29176	1	NA	NA
S3 WT	Descriptive Statistics- RosaCre- WT treatment						t-test WT RosaCre- Treatment											PERMANOVA Models	Model:RoaCre- WT Curtis-Bray ~treatment
	Genotype	variable	n	mean	se		estimate	estimate1	estimate2	statistic	p.value	parameter	conf.low	conf.high	method	alternative			Term	Df	SumOfSqs	R2	F	Pr(>F)
	WT RosaCre- Veh	Shannon_Diversity	14	3.535	0.141		-0.013137	3.53504	3.54818	-0.0750324	0.940742	27	-0.372379	0.346105	Two Sample t-test	two.sided			Treatment	1	0.189795	0.0387096	1.08725	0.334
	WT RosaCre- Tam	Shannon_Diversity	15	3.548	0.106														Residuals	27	4.71326	0.96129	NA	NA
																			Total	28	4.90305	1	NA	NA
S3 Arc	Descriptive Statistics- RosaCre- Arc treatment						t-test Arc RosaCre- Treatment											PERMANOVA Models	Model:RoaCre- Arc Curtis-Bray ~treatment
	Genotype	variable	n	mean	se		estimate	estimate1	estimate2	statistic	p.value	parameter	conf.low	conf.high	method	alternative			Term	Df	SumOfSqs	R2	F	Pr(>F)
	Arc RosaCre- Veh	Shannon_Diversity	5	4.087	0.137		0.043568	4.08651	4.04294	0.140605	0.890974	10	-0.646846	0.733982	Two Sample t-test	two.sided			Treatment	1	0.194774	0.1096	1.2309	0.252
	Arc RosaCre- Tam	Shannon_Diversity	7	4.043	0.24														Residuals	10	1.58237	0.8904	NA	NA
																			Total	11	1.77714	1	NA	NA
S4 WT	Descriptive Statistics- RosaCre+ WT treatment						t-test WT RosaCre+ Treatment											PERMANOVA Models	Model:RoaCre+ WT Curtis-Bray ~treatment
	Genotype	variable	n	mean	se		estimate	estimate1	estimate2	statistic	p.value	parameter	conf.low	conf.high	method	alternative			Term	Df	SumOfSqs	R2	F	Pr(>F)
	WT RosaCre+ Veh	Shannon_Diversity	16	3.548	0.113		-0.142809	3.54775	3.69056	-1.0102	0.321048	28	-0.432384	0.146767	Two Sample t-test	two.sided			Treatment	1	0.238092	0.0539683	1.59732	0.095
	WT RosaCre+ Tam	Shannon_Diversity	14	3.691	0.079														Residuals	28	4.1736	0.946032	NA	NA
																			Total	29	4.41169	1	NA	NA
S4 Arc	Descriptive Statistics- RosaCre+ Arc treatment						t-test Arc RosaCre+ Treatment											PERMANOVA Models	Model:RoaCre-+Arc Curtis-Bray ~treatment
	Genotype	variable	n	mean	se		estimate	estimate1	estimate2	statistic	p.value	parameter	conf.low	conf.high	method	alternative			Term	Df	SumOfSqs	R2	F	Pr(>F)
	Arc RosaCre+ Veh	Shannon_Diversity	11	3.799	0.149		-0.259398	3.79868	4.05808	-1.5199	0.145003	19	-0.61661	0.0978143	Two Sample t-test	two.sided			Treatment	1	0.416865	0.110434	2.35874	0.009
	Arc RosaCre+ Tam	Shannon_Diversity	10	4.058	0.071														Residuals	19	3.35791	0.889566	NA	NA
																			Total	20	3.77478	1	NA	NA
S5	Descriptive Statistics- WT vs Arc (treatment independent)						t-test WT vs Arc (treatment independent)											PERMANOVA Models	Model:RoaCre+ Curtis-Bray ~ Genotytpye
	Genotype	variable	n	mean	se		estimate	estimate1	estimate2	statistic	p.value	parameter	conf.low	conf.high	method	alternative			Term	Df	SumOfSqs	R2	F	Pr(>F)
	WT RosaCre+	Shannon_Diversity	30	3.614	0.071		-0.307813	3.61439	3.92221	-2.75035	0.00831718	49	-0.532721	-0.0829057	Two Sample t-test	two.sided			Genotype	1	0.347254	0.040692	2.07848	0.018
	Arc RosaCre+	Shannon_Diversity	21	3.922	0.088														Residuals	49	8.18647	0.959308	NA	NA
																			Total	50	8.53372	1	NA	NA
