# Supplementary material for: Influence of complement protein C1q or complement receptor C5aR1 on gut microbiota composition in wildtype and Alzheimer’s mouse models
Source: J Neuroinflammation. 2023 Sep 19;20:211. doi: 10.1186/s12974-023-02885-9 (PMC10507976; doi:10.1186/s12974-023-02885-9)
Supplement: Supplementary file 2 — Additional file 2. C5aR1KO separate housing statistics. [file 12974_2023_2885_MOESM2_ESM.xlsx]

## Sheet: Table of Contents
An excel file has been generated for each data set in this manuscript. They each contain the following sections.
Tab		Statistics Contained
Alpha		Main alpha statistics in manuscript. Descrptive and one way ANOVA of alpah diversity. May contain two way anove of treatment and or age
Beta		Main beta statistics in paper. Contains Adonis2 results for Model: BrayCurtis~ Genotype * Complement Status + Cage ID or BrayCurtis ~Genotype Treatment
Beta Pairwise		Test to determine which, if any, pairwise comparisons are significant (note, does not take into account cage_ID as function does not allow for nested variable. Using pairwise_adonis function.
Porportions		Proportions of the top 6 most abundently expressed bacteria at Order level
Order_Genus		Two Way (or Three Way) comparisons of specific bacterial species between genotype and/or treatment groups.
Supplemental		Statistics from supplemental figures included in that section
		Red text highlights p values that reach statistical signifiance
		Orange text highlights trending p values

## Sheet: C5aR1KOSep_Alpha
Descriptive Statistics- 10m C5aR1KO Separate							Two-Way ANOVA- 10m C5aR1KO Separate							Tukey HSD-10m C5aR1KO Separate
Genotype	C5aR1_Status	variable	n	mean	se		term	df	sumsq	meansq	statistic	p.value		term	contrast	null.value	estimate	conf.low	conf.high	adj.p.value
Arc	C5aR1+	Shannon_Diversity	6	4.52	0.076		Genotype	1	0.0122265	0.0122265	0.135248	0.717872		Genotype	WT-Arc	0	-0.049699	-0.336182	0.236784	0.717872
Arc	C5aR1KO	Shannon_Diversity	5	4.051	0.155		C5aR1_Status	1	2.15927	2.15927	23.8856	0.000164386		C5aR1_Status	C5aR1KO-C5aR1+	0	-0.660434	-0.946917	-0.37395	0.000164469
WT	C5aR1+	Shannon_Diversity	5	4.655	0.047		Genotype:C5aR1_Status	1	0.222197	0.222197	2.45792	0.136496		Genotype:C5aR1_Status	WT:C5aR1+-Arc:C5aR1+	0	0.134887	-0.385999	0.655772	0.879159
WT	C5aR1KO	Shannon_Diversity	4	3.76	0.249		Residuals	16	1.44641	0.0904006	NA	NA		Genotype:C5aR1_Status	Arc:C5aR1KO-Arc:C5aR1+	0	-0.469243	-0.990129	0.0516419	0.0851689
														Genotype:C5aR1_Status	WT:C5aR1KO-Arc:C5aR1+	0	-0.760339	-1.31561	-0.205074	0.00605819
														Genotype:C5aR1_Status	Arc:C5aR1KO-WT:C5aR1+	0	-0.60413	-1.14818	-0.0600833	0.0269929
														Genotype:C5aR1_Status	WT:C5aR1KO-WT:C5aR1+	0	-0.895226	-1.47228	-0.318177	0.00210126
														Genotype:C5aR1_Status	WT:C5aR1KO-Arc:C5aR1KO	0	-0.291096	-0.868145	0.285953	0.492271
							*normality was tested with shapiro test. p = 0.03081. Uses single factor Genotype+ C5aR1 Status to allow for analysis							Pairwise Pairwise Wilcox FDR- 10m C5aR1KO Separate
														group1	group2	p.value
							Kurskal Wallis Rank Sum - 10m C5aR1KO Separate							C5aR1KO	WT	0.047619
							statistic	p.value	parameter	method				Arc	WT	0.296104
							12.56	0.00569153	3	Kruskal-Wallis rank sum test				Arc	C5aR1KO	0.0571429
														Arc C5aR1KO	WT	0.047619
														Arc C5aR1KO	C5aR1KO	0.412698
														Arc C5aR1KO	Arc	0.0571429

## Sheet: C5aR1KOSeparate_Beta
PERMANOVA Models	Model: C5aR1KO 10m Separate Curtis-Bray ~Genotype * treatment + cage_id							Model: C5aR1KO 10m Separate Curtis-Bray ~ Genotype * treatment, by = "margin"							Model: C5aR1KO 10m Separate Curtis-Bray ~cage_id:GenotypeBy C5aR1 status							BetaDisper (NMDS, Genotype*C5aR1 Status
	Term	Df	SumOfSqs	R2	F	Pr(>F)		Term	Df	SumOfSqs	R2	F	Pr(>F)		Term	Df	SumOfSqs	R2	F	Pr(>F)			Df	Sum Sq	Mean Sq	F value	Pr(>F)
	Genotype	1	0.197754	0.0774265	3.12839	0.001		Genotype:treatment	1	0.147442	0.0577276	1.42858	0.136		cage_ID	7	1.72348	0.674791	4.09121	0.001		Groups	3	0.0431784	0.0143928	0.753551	0.536246
	C5aR1 Status	1	0.557563	0.218302	8.82042	0.001		Residuals	16	1.65133	0.646544	NA	NA		cage_ID: Genotype	4	0.349169	0.13671	1.45051	0.042		Residuals	16	0.3056	0.0191	NA	NA
	Cage ID	6	1.0895	0.426573	2.87258	0.001		Total	19	2.55409	1	NA	NA		Residuals	8	0.481444	0.188499	NA	NA
	Genotype:C5aR1 Status	1	0.0771394	0.0302023	1.22031	0.274									Total	19	2.55409	1	NA	NA
	Residuals	10	0.632128	0.247497	NA	NA
	Total	19	2.55409	1	NA	NA

## Sheet: C5aR1KOSep_BetaPairwise
PERMANOVA Models	Pairwise Model: 10m C5aR1KO Separate Curtis-Bray ~Genotype
	pairs	Df	SumsOfSqs	F.Model	R2	p.value	p.adjusted	sig		Genothype = WT/Arc + C5aR1 Status Combined into single factor
	Arc C5aR1+ vs WT C5aR1+	1	0.00805287	1.05932	0.105308	0.341	1
	Arc C5aR1+ vs WT C5aR1KO	1	0.027658	2.80909	0.259882	0.043	0.258
	Arc C5aR1+ vs Arc C5aR1KO	1	0.0336939	4.51419	0.334033	0.003	0.018
	WT C5aR1+ vs WT C5aR1KO	1	0.032211	4.13741	0.371488	0.025	0.15
	WT C5aR1+ vs Arc C5aR1KO	1	0.0393392	7.33498	0.478317	0.006	0.036
	WT C5aR1KO vs Arc C5aR1KO	1	0.00949882	1.24853	0.151364	0.276	1

## Sheet: C5aR1Sep_Proportions
Proportion Descriptive Statistics- C5aR1KO Separate 10m Cohosuing
Genotype	variable	n	mean	se
WT	Bacteria	5	0.011	0.001
WT	Bacteroidales	5	0.504	0.03
WT	Clostridiales	5	0.296	0.02
WT	Deferribacterales	5	0.02	0.012
WT	Erysipelotrichales	5	0.086	0.032
WT	Lactobacillales	5	0.05	0.004
WT	Other	5	0.034	0.004
C5aR1KO	Bacteria	4	0.009	0.005
C5aR1KO	Bacteroidales	4	0.409	0.064
C5aR1KO	Clostridiales	4	0.162	0.021
C5aR1KO	Deferribacterales	4	0.026	0.013
C5aR1KO	Erysipelotrichales	4	0.311	0.091
C5aR1KO	Lactobacillales	4	0.063	0.037
C5aR1KO	Other	4	0.021	0.004
Arc	Bacteria	6	0.005	0.002
Arc	Bacteroidales	6	0.575	0.041
Arc	Clostridiales	6	0.242	0.033
Arc	Deferribacterales	6	0.013	0.008
Arc	Erysipelotrichales	6	0.079	0.023
Arc	Lactobacillales	6	0.054	0.017
Arc	Other	6	0.032	0.004
Arc C5aR1KO	Bacteria	5	0.003	0.002
Arc C5aR1KO	Bacteroidales	5	0.468	0.03
Arc C5aR1KO	Clostridiales	5	0.227	0.03
Arc C5aR1KO	Deferribacterales	5	0.004	0.002
Arc C5aR1KO	Erysipelotrichales	5	0.126	0.037
Arc C5aR1KO	Lactobacillales	5	0.158	0.057
Arc C5aR1KO	Other	5	0.014	0.002

## Sheet: C5aR1KOSep_OrderGenus
Descriptive Statistics- C5aR1KO Separate 10m							Two-Way ANOVA- C5aR1KO Separate 10m							Tukey HSD-C5aR1KO Separate 10m									T Test between WT and Arc to determine effect of C5aR
Genotype	C5aR1 Status	variable	n	mean	se		term	df	sumsq	meansq	statistic	p.value		term	contrast	null.value	estimate	conf.low	conf.high	adj.p.value			Group	Variable	estimate	estimate1	estimate2	statistic	p.value	parameter	conf.low	conf.high	method	alternative
Arc	C5aR1+	Erysipelotrichales	6	826.833	240.252		Genotype	1	4.01697e+06	4.01697e+06	3.59042	0.0763312		Genotype	WT-Arc	0	900.838	-106.999	1908.68	0.0763312			WT	C5aR1 Status	-2365.45	900.8	3266.25	-2.56703	0.0371686	7	-4544.39	-186.51	Two Sample t-test	two.sided
Arc	C5aR1KO	Erysipelotrichales	5	1320.6	384.757		C5aR1_Status	1	8.80941e+06	8.80941e+06	7.87396	0.0126818		C5aR1_Status	C5aR1KO-C5aR1+	0	1333.98	326.14	2341.82	0.0126856			Arc	C5aR1 Status	-493.767	826.833	1320.6	-1.1293	0.28797	9	-1482.85	495.32	Two Sample t-test	two.sided
WT	C5aR1+	Erysipelotrichales	5	900.8	333.431		Genotype:C5aR1_Status	1	4.28963e+06	4.28963e+06	3.83413	0.0678913		Genotype:C5aR1_Status	WT:C5aR1+-Arc:C5aR1+	0	73.9667	-1758.49	1906.42	0.999425
WT	C5aR1KO	Erysipelotrichales	4	3266.25	956.771		Residuals	16	1.79008e+07	1.1188e+06	NA	NA		Genotype:C5aR1_Status	Arc:C5aR1KO-Arc:C5aR1+	0	493.767	-1338.69	2326.22	0.86636
														Genotype:C5aR1_Status	WT:C5aR1KO-Arc:C5aR1+	0	2439.42	486.013	4392.82	0.0122063
														Genotype:C5aR1_Status	Arc:C5aR1KO-WT:C5aR1+	0	419.8	-1494.14	2333.74	0.921689
														Genotype:C5aR1_Status	WT:C5aR1KO-WT:C5aR1+	0	2365.45	335.413	4395.49	0.0197555
														Genotype:C5aR1_Status	WT:C5aR1KO-Arc:C5aR1KO	0	1945.65	-84.3867	3975.69	0.0626893
Descriptive Statistics- C5aR1KO Separate 10m							Two-Way ANOVA- C5aR1KO Separate 10m							Tukey HSD-C5aR1KO Separate 10m									T Test between WT and Arc to determine effect of C5aR
Genotype	C5aR1 Status	variable	n	mean	se		term	df	sumsq	meansq	statistic	p.value		term	contrast	null.value	estimate	conf.low	conf.high	adj.p.value			Group	Variable	estimate	estimate1	estimate2	statistic	p.value	parameter	conf.low	conf.high	method	alternative
Arc	C5aR1+	Clostridiales	6	2540.83	346.829		Genotype	1	498.005	498.005	0.00111227	0.973807		Genotype	WT-Arc	0	10.0303	-627.536	647.597	0.973807			WT	C5aR1 Status	1409.25	3107	1697.75	4.52661	0.00271067	7	673.081	2145.42	Two Sample t-test	two.sided
Arc	C5aR1KO	Clostridiales	5	2386.4	319.951		C5aR1_Status	1	2.55031e+06	2.55031e+06	5.69599	0.0296987		C5aR1_Status	C5aR1KO-C5aR1+	0	-717.747	-1355.31	-80.1805	0.0297059			Arc	C5aR1 Status	154.433	2540.83	2386.4	0.321713	0.755017	9	-931.481	1240.35	Two Sample t-test	two.sided
WT	C5aR1+	Clostridiales	5	3107	212.957		Genotype:C5aR1_Status	1	1.92804e+06	1.92804e+06	4.30618	0.0544616		Genotype:C5aR1_Status	WT:C5aR1+-Arc:C5aR1+	0	566.167	-593.06	1725.39	0.518736
WT	C5aR1KO	Clostridiales	4	1697.75	223.735		Residuals	16	7.1638e+06	447738	NA	NA		Genotype:C5aR1_Status	Arc:C5aR1KO-Arc:C5aR1+	0	-154.433	-1313.66	1004.79	0.980486
														Genotype:C5aR1_Status	WT:C5aR1KO-Arc:C5aR1+	0	-843.083	-2078.82	392.656	0.24657
														Genotype:C5aR1_Status	Arc:C5aR1KO-WT:C5aR1+	0	-720.6	-1931.37	490.173	0.354345
														Genotype:C5aR1_Status	WT:C5aR1KO-WT:C5aR1+	0	-1409.25	-2693.47	-125.032	0.0290655
														Genotype:C5aR1_Status	WT:C5aR1KO-Arc:C5aR1KO	0	-688.65	-1972.87	595.568	0.441433
Descriptive Statistics- C5aR1KO Separate 10m							Two-Way ANOVA- C5aR1KO Separate 10m							Tukey HSD-C5aR1KO Separate 10m
Genotype	C5aR1 Status	variable	n	mean	se		term	df	sumsq	meansq	statistic	p.value		term	contrast	null.value	estimate	conf.low	conf.high	adj.p.value
Arc	C5aR1+	Alistipes	6	237.833	72.86		Genotype	1	21694.4	21694.4	1.08824	0.312368		Genotype	WT-Arc	0	66.202	-68.3299	200.734	0.312368
Arc	C5aR1KO	Alistipes	5	73	22.788		C5aR1_Status	1	224446	224446	11.2587	0.00402122		C5aR1_Status	C5aR1KO-C5aR1+	0	-212.927	-347.459	-78.3954	0.00402267
WT	C5aR1+	Alistipes	5	350	85.953		Genotype:C5aR1_Status	1	14062.9	14062.9	0.705427	0.413341		Genotype:C5aR1_Status	WT:C5aR1+-Arc:C5aR1+	0	112.167	-132.44	356.773	0.568907
WT	C5aR1KO	Alistipes	4	78	11.409		Residuals	16	318965	19935.3	NA	NA		Genotype:C5aR1_Status	Arc:C5aR1KO-Arc:C5aR1+	0	-164.833	-409.44	79.7732	0.255779
														Genotype:C5aR1_Status	WT:C5aR1KO-Arc:C5aR1+	0	-159.833	-420.585	100.918	0.33016
														Genotype:C5aR1_Status	Arc:C5aR1KO-WT:C5aR1+	0	-277	-532.483	-21.5168	0.0313009
														Genotype:C5aR1_Status	WT:C5aR1KO-WT:C5aR1+	0	-272	-542.981	-1.01919	0.0489784
														Genotype:C5aR1_Status	WT:C5aR1KO-Arc:C5aR1KO	0	5	-265.981	275.981	0.999945
Descriptive Statistics- C5aR1KO Separate 10m							Two-Way ANOVA- C5aR1KO Separate 10m							Tukey HSD-C5aR1KO Separate 10m
Genotype	C5aR1 Status	variable	n	mean	se		term	df	sumsq	meansq	statistic	p.value		term	contrast	null.value	estimate	conf.low	conf.high	adj.p.value
Arc	C5aR1+	Turicibacter	6	40.667	15.878		Genotype	1	333.823	333.823	0.13401	0.719105		Genotype	WT-Arc	0	8.21212	-39.3436	55.7678	0.719105
Arc	C5aR1KO	Turicibacter	5	88.6	32.84		C5aR1_Status	1	25903.1	25903.1	10.3986	0.00529563		C5aR1_Status	C5aR1KO-C5aR1+	0	72.3355	24.7798	119.891	0.00529746
WT	C5aR1+	Turicibacter	5	25.2	6.851		Genotype:C5aR1_Status	1	3619.27	3619.27	1.45293	0.245584		Genotype:C5aR1_Status	WT:C5aR1+-Arc:C5aR1+	0	-15.4667	-101.933	70.9993	0.955083
WT	C5aR1KO	Turicibacter	4	127.5	28.556		Residuals	16	39856.3	2491.02	NA	NA		Genotype:C5aR1_Status	Arc:C5aR1KO-Arc:C5aR1+	0	47.9333	-38.5326	134.399	0.413566
														Genotype:C5aR1_Status	WT:C5aR1KO-Arc:C5aR1+	0	86.8333	-5.33971	179.006	0.0684523
														Genotype:C5aR1_Status	Arc:C5aR1KO-WT:C5aR1+	0	63.4	-26.9108	153.711	0.225818
														Genotype:C5aR1_Status	WT:C5aR1KO-WT:C5aR1+	0	102.3	6.51096	198.089	0.0342924
														Genotype:C5aR1_Status	WT:C5aR1KO-Arc:C5aR1KO	0	38.9	-56.889	134.689	0.658236
