# Supplementary material for: Influence of complement protein C1q or complement receptor C5aR1 on gut microbiota composition in wildtype and Alzheimer’s mouse models
Source: J Neuroinflammation. 2023 Sep 19;20:211. doi: 10.1186/s12974-023-02885-9 (PMC10507976; doi:10.1186/s12974-023-02885-9)
Supplement: Supplementary file 3 — Additional file 3. C5aR1KO cohousing statistics. [file 12974_2023_2885_MOESM3_ESM.xlsx]

## Sheet: Table of Contents
An excel file has been generated for each data set in this manuscript. They each contain the following sections.
Tab		Statistics Contained
Alpha		Main alpha statistics in manuscript. Descrptive and one way ANOVA of alpah diversity. May contain two way anove of treatment and or age
Beta		Main beta statistics in paper. Contains Adonis2 results for Model: BrayCurtis~ Genotype * Complement Status + Cage ID or BrayCurtis ~Genotype Treatment
Beta Pairwise		Test to determine which, if any, pairwise comparisons are significant (note, does not take into account cage_ID as function does not allow for nested variable. Using pairwise_adonis function.
Porportions		Proportions of the top 6 most abundently expressed bacteria at Order level
Order_Genus		Two Way (or Three Way) comparisons of specific bacterial species between genotype and/or treatment groups.
Supplemental		Statistics from supplemental figures included in that section
		Red text highlights p values that reach statistical signifiance
		Orange text highlights trending p values

## Sheet: Cohousing_Alpha
Descriptive Statistics- 5m Cohosuing							Two-Way ANOVA- 5m Cohousing							Tukey HSD-5m Cohousing
Genotype	C5aR1 Status	variable	n	mean	se		term	df	sumsq	meansq	statistic	p.value		term	contrast	null.value	estimate	conf.low	conf.high	adj.p.value
WT	C5aR1+	Shannon_Diversity	15	7.592	0.082		Genotype	1	0.178055	0.178055	2.24164	0.141816		Genotype	Arc-WT	0	0.126356	-0.0439585	0.296671	0.141816
WT	C5aR1KO	Shannon_Diversity	12	7.617	0.074		C5aR1_Status	1	1.56891e-06	1.56891e-06	1.97519e-05	0.996475		C5aR1_Status	C5aR1KO-C5aR1+	0	0.000370609	-0.167987	0.168728	0.996476
Arc	C5aR1+	Shannon_Diversity	10	7.746	0.092		Genotype:C5aR1_Status	1	0.00964635	0.00964635	0.121444	0.729215		Genotype:C5aR1_Status	Arc:C5aR1+-WT:C5aR1+	0	0.153586	-0.15419	0.461362	0.546452
Arc	C5aR1KO	Shannon_Diversity	9	7.711	0.079		Residuals	42	3.33608	0.0794305	NA	NA		Genotype:C5aR1_Status	WT:C5aR1KO-WT:C5aR1+	0	0.0248871	-0.267095	0.316869	0.995757
														Genotype:C5aR1_Status	Arc:C5aR1KO-WT:C5aR1+	0	0.119452	-0.198417	0.437322	0.747226
														Genotype:C5aR1_Status	WT:C5aR1KO-Arc:C5aR1+	0	-0.128699	-0.451497	0.1941	0.71152
														Genotype:C5aR1_Status	Arc:C5aR1KO-Arc:C5aR1+	0	-0.0341333	-0.380524	0.312257	0.993489
														Genotype:C5aR1_Status	Arc:C5aR1KO-WT:C5aR1KO	0	0.0945654	-0.237871	0.427002	0.871462
Descriptive Statistics- 10m cohousing							Two-Way ANOVA- 10m Cohousing							Tukey HSD-10m Cohousing
Genotype		variable	n	mean	se		term	df	sumsq	meansq	statistic	p.value		term	contrast	null.value	estimate	conf.low	conf.high	adj.p.value
WT	C5aR1+	Shannon_Diversity	15	7.598	0.088		Genotype	1	0.265107	0.265107	3.35581	0.0740661		Genotype	Arc-WT	0	0.154181	-0.0156711	0.324033	0.0740661
WT	C5aR1KO	Shannon_Diversity	12	7.517	0.069		C5aR1_Status	1	0.0685119	0.0685119	0.867244	0.357042		C5aR1_Status	C5aR1KO-C5aR1+	0	-0.0774463	-0.245346	0.0904535	0.357241
Arc	C5aR1+	Shannon_Diversity	10	7.75	0.06		Genotype:C5aR1_Status	1	0.000181646	0.000181646	0.00229932	0.961982		Genotype:C5aR1_Status	Arc:C5aR1+-WT:C5aR1+	0	0.15271	-0.15423	0.459649	0.548928
Arc	C5aR1KO	Shannon_Diversity	9	7.678	0.101		Residuals	42	3.31798	0.0789995	NA	NA		Genotype:C5aR1_Status	WT:C5aR1KO-WT:C5aR1+	0	-0.0808753	-0.372064	0.210314	0.879129
														Genotype:C5aR1_Status	Arc:C5aR1KO-WT:C5aR1+	0	0.0799333	-0.237073	0.396939	0.906155
														Genotype:C5aR1_Status	WT:C5aR1KO-Arc:C5aR1+	0	-0.233585	-0.555506	0.0883366	0.22689
														Genotype:C5aR1_Status	Arc:C5aR1KO-Arc:C5aR1+	0	-0.0727762	-0.418226	0.272673	0.942293
														Genotype:C5aR1_Status	Arc:C5aR1KO-WT:C5aR1KO	0	0.160809	-0.170724	0.492342	0.569642
Paired T Tests - 5m vs. 10 month Cohousing
Genotype	.y.	group1	group2	n1	n2	statistic	df	p	p.signif
WT	C5aR1+	Shannon_Diversity	5	10	15	15	-0.048532	27.8518	0.962
WT	C5aR1KO	Shannon_Diversity	5	10	12	12	0.991334	21.8834	0.332
Arc	C5aR1+	Shannon_Diversity	5	10	10	10	-0.0451228	15.5278	0.965
Arc	C5aR1KO	Shannon_Diversity	5	10	9	9	0.262847	15.076	0.796
Three-Way ANOVA- 5m vs. 10 month Cohousing Genotype * C5aR1 Status * Age
term	df	sumsq	meansq	statistic	p.value
Genotype	1	0.438845	0.438845	5.53993	0.0209226
C5aR1_Status	1	0.0339289	0.0339289	0.428314	0.514606
Age	1	0.0202498	0.0202498	0.255631	0.614462
Genotype:C5aR1_Status	1	0.00359028	0.00359028	0.0453233	0.831927
Genotype:Age	1	0.00431709	0.00431709	0.0544984	0.815981
C5aR1_Status:Age	1	0.0345846	0.0345846	0.436591	0.51058
Genotype:C5aR1_Status:Age	1	0.00623771	0.00623771	0.078744	0.779697
Residuals	84	6.65406	0.079215	NA	NA

## Sheet: Cohousing_Beta
PERMANOVA Models (5m)	Model: 5m Curtis-Bray ~Genotype * C5aR1 Status + Cage ID							Model: 5m Curtis-Bray ~ Genotype * C5aR1 Status, by = "margin"										Model: Curtis-Bray ~ Genotype * C5aR1 Status + Age + cage_id
	Term	Df	SumOfSqs	R2	F	Pr(>F)		Term	Df	SumsOfSqs	F.Model	R2	Pr(>F)					Term	Df	SumsOfSqs	F.Model	R2	Pr(>F)
	Genotype	1	0.105497	0.0149785	0.642078	0.961		Genotype: C5aR1 Status	Genotype:C5aR1_Status	1	0.019692	0.854577	0.675					Genotype	1	0.140029	0.00967788	0.877779	0.672
	C5aR1 Status	1	0.144868	0.0205685	0.881703	0.642		Residuals	Residual	41	0.944761	NA	NA					C5aR1_Status	1	0.155304	0.0107336	0.973531	0.489
	Cage ID	14	2.20816	0.313516	0.959958	0.691		Total	Total	44	1	NA	NA					Age	1	0.220599	0.0152464	1.38284	0.083
	Genotype: C5aR1 Status	1	0.148463	0.0210788	0.903582	0.583												cage_id	14	2.48219	0.171553	1.11141	0.063
	Residuals	27	4.43623	0.629858	NA	NA												Genotype:C5aR1_Status	1	0.13775	0.00952039	0.863495	0.684
	Total	44	7.04322	1	NA	NA												Genotype:Age	1	0.165857	0.0114629	1.03968	0.373
																		C5aR1_Status:Age	1	0.187919	0.0129877	1.17798	0.216
																		Genotype:C5aR1_Status:Age	1	0.131527	0.0090903	0.824486	0.785
																		Residual	68	10.8478	0.749728	NA	NA
																		Total	89	14.469	1	NA	NA
PERMANOVA Models (10m)	Model: 10m Curtis-Bray ~Genotype * C5aR1 Status + Cage ID							Model: 10m Curtis-Bray ~ Genotype * C5aR1 Status, by = "margin"
	Term	Df	SumOfSqs	R2	F	Pr(>F)		Term	Df	SumsOfSqs	F.Model	R2	Pr(>F)
	Genotype	1	0.173439	0.0242732	1.08946	0.317		Genotype: C5aR1 Status	1	0.144631	0.0202414	0.891231	0.613
	C5aR1 Status	1	0.17365	0.0243028	1.09079	0.313		Residuals	41	6.65356	0.931183	NA	NA
	Cage ID	14	2.35201	0.32917	1.05531	0.255		Total	44	7.14528	1	NA	NA
	Genotype: C5aR1 Status	1	0.147868	0.0206945	0.92884	0.549
	Residuals	27	4.2983	0.601559	NA	NA
	Total	44	7.14528	1	NA	NA

## Sheet: Cohousing_BetaPairwise
PERMANOVA Models (5m)	Pairwise Model: 5m Curtis-Bray ~Genotype
	pairs	Df	SumsOfSqs	F.Model	R2	p.value	p.adjusted
	C5aR1KO vs WT	1	0.00443896	0.993061	0.0382048	0.401	1
	C5aR1KO vs Arc	1	0.00289396	0.609971	0.0311051	0.687	1
	C5aR1KO vs Arc C5aR1KO	1	0.00351776	0.795621	0.0401918	0.577	1
	WT vs Arc	1	0.00118507	0.285482	0.0128102	0.974	1
	WT vs Arc C5aR1KO	1	0.00216166	0.558259	0.0247474	0.792	1
	Arc vs Arc C5aR1KO	1	0.00242443	0.610095	0.0367304	0.713	1
									Genothype = WT/Arc + C5aR1 Status Combined into single factor
PERMANOVA Models (10m)	Pairwise Model: 5m Curtis-Bray ~Genotype
	pairs	Df	SumsOfSqs	F.Model	R2	p.value	p.adjusted
	C5aR1KO vs WT	1	0.00550748	1.30821	0.0497264	0.226	1
	C5aR1KO vs Arc	1	0.00315751	0.897666	0.0451141	0.453	1
	C5aR1KO vs Arc C5aR1KO	1	0.00429243	1.26758	0.0625425	0.215	1
	WT vs Arc	1	0.00220819	0.501114	0.0222706	0.786	1
	WT vs Arc C5aR1KO	1	0.00673992	1.56987	0.066605	0.16	0.96
	Arc vs Arc C5aR1KO	1	0.00276987	0.790882	0.0471018	0.548	1

## Sheet: Cohousing_Proportions
Proportion Descriptive Statistics- 5m Cohosuing						Proportion Descriptive Statistics- 10m Cohosuing						Proportion Descriptive Statistics- 10m Cohosuing Ceca
Genotype	variable	n	mean	se		Genotype	variable	n	mean	se		Genotype	variable	n	mean	se
Arc	Bacteroidales	9	0.337	0.018		Arc	Bacteroidales	9	0.293	0.014		Arc	Bacteroidales	4	0.215	0.003
Arc	Bifidobacteriales	9	0.041	0.011		Arc	Bifidobacteriales	9	0.076	0.01		Arc	Candidatus_Saccharibacteria	4	0.022	0.004
Arc	Clostridiales	9	0.247	0.021		Arc	Clostridiales	9	0.24	0.02		Arc	Clostridiales	4	0.523	0.022
Arc	Eggerthellales	9	0.023	0.002		Arc	Eggerthellales	9	0.02	0.002		Arc	Desulfovibrionales	4	0.026	0.004
Arc	Erysipelotrichales	9	0.182	0.027		Arc	Erysipelotrichales	9	0.178	0.023		Arc	Erysipelotrichales	4	0.081	0.026
Arc	Lactobacillales	9	0.1	0.028		Arc	Lactobacillales	9	0.13	0.027		Arc	Lactobacillales	4	0.076	0.018
Arc	Other	9	0.071	0.012		Arc	Other	9	0.062	0.013		Arc	Other	4	0.057	0.005
Arc C5aR1KO	Bacteroidales	9	0.354	0.029		Arc C5aR1KO	Bacteroidales	9	0.343	0.019		Arc C5aR1KO	Bacteroidales	5	0.257	0.037
Arc C5aR1KO	Bifidobacteriales	9	0.056	0.017		Arc C5aR1KO	Bifidobacteriales	9	0.039	0.011		Arc C5aR1KO	Candidatus_Saccharibacteria	5	0.022	0.008
Arc C5aR1KO	Clostridiales	9	0.224	0.024		Arc C5aR1KO	Clostridiales	9	0.227	0.034		Arc C5aR1KO	Clostridiales	5	0.459	0.031
Arc C5aR1KO	Eggerthellales	9	0.022	0.003		Arc C5aR1KO	Eggerthellales	9	0.021	0.002		Arc C5aR1KO	Desulfovibrionales	5	0.029	0.006
Arc C5aR1KO	Erysipelotrichales	9	0.151	0.026		Arc C5aR1KO	Erysipelotrichales	9	0.156	0.025		Arc C5aR1KO	Erysipelotrichales	5	0.094	0.015
Arc C5aR1KO	Lactobacillales	9	0.122	0.015		Arc C5aR1KO	Lactobacillales	9	0.148	0.015		Arc C5aR1KO	Lactobacillales	5	0.082	0.015
Arc C5aR1KO	Other	9	0.07	0.011		Arc C5aR1KO	Other	9	0.066	0.012		Arc C5aR1KO	Other	5	0.058	0.009
C5aR1KO	Bacteroidales	12	0.348	0.015		C5aR1KO	Bacteroidales	12	0.337	0.015		C5aR1KO	Bacteroidales	7	0.255	0.005
C5aR1KO	Bifidobacteriales	12	0.076	0.007		C5aR1KO	Bifidobacteriales	12	0.089	0.011		C5aR1KO	Candidatus_Saccharibacteria	7	0.019	0.003
C5aR1KO	Clostridiales	12	0.2	0.018		C5aR1KO	Clostridiales	12	0.155	0.016		C5aR1KO	Clostridiales	7	0.472	0.013
C5aR1KO	Eggerthellales	12	0.02	0.001		C5aR1KO	Eggerthellales	12	0.022	0.002		C5aR1KO	Desulfovibrionales	7	0.025	0.002
C5aR1KO	Erysipelotrichales	12	0.209	0.022		C5aR1KO	Erysipelotrichales	12	0.213	0.016		C5aR1KO	Erysipelotrichales	7	0.094	0.014
C5aR1KO	Lactobacillales	12	0.087	0.013		C5aR1KO	Lactobacillales	12	0.13	0.017		C5aR1KO	Lactobacillales	7	0.073	0.013
C5aR1KO	Other	12	0.059	0.008		C5aR1KO	Other	12	0.055	0.006		C5aR1KO	Other	7	0.062	0.005
WT	Bacteroidales	15	0.334	0.013		WT	Bacteroidales	15	0.308	0.009		WT	Bacteroidales	8	0.275	0.01
WT	Bifidobacteriales	15	0.089	0.008		WT	Bifidobacteriales	15	0.097	0.012		WT	Candidatus_Saccharibacteria	8	0.017	0.003
WT	Clostridiales	15	0.192	0.021		WT	Clostridiales	15	0.2	0.021		WT	Clostridiales	8	0.481	0.021
WT	Eggerthellales	15	0.02	0.001		WT	Eggerthellales	15	0.019	0.001		WT	Desulfovibrionales	8	0.022	0.002
WT	Erysipelotrichales	15	0.229	0.012		WT	Erysipelotrichales	15	0.182	0.014		WT	Erysipelotrichales	8	0.073	0.015
WT	Lactobacillales	15	0.075	0.008		WT	Lactobacillales	15	0.109	0.013		WT	Lactobacillales	8	0.083	0.013
WT	Other	15	0.061	0.007		WT	Other	15	0.085	0.01		WT	Other	8	0.05	0.005

## Sheet: Cohousing_OrderGenus
Descriptive Statistics- 5m Cohousing							Two -Way ANOVA- 5m Cohousing							Tukey HSD-5m Cohousing
Genotype	C5aR1 Status	variable	n	mean	se		term	df	sumsq	meansq	statistic	p.value		term	contrast	null.value	estimate	conf.low	conf.high	adj.p.value
WT	C5aR1+	Erysipelotrichales	15	6880.27	363.591		Genotype	1	2.73481e+07	2.73481e+07	6.55528	0.0141431		Genotype	Arc-WT	0	-1565.97	-2800.29	-331.654	0.0141431
WT	C5aR1KO	Erysipelotrichales	12	6302.42	641.959		C5aR1_Status	1	5.51674e+06	5.51674e+06	1.32235	0.256676		C5aR1_Status	C5aR1KO-C5aR1+	0	-694.959	-1915.09	525.17	0.256872
Arc	C5aR1+	Erysipelotrichales	10	5465.4	741.092		Genotype:C5aR1_Status	1	222299	222299	0.0532846	0.818564		Genotype:C5aR1_Status	Arc:C5aR1+-WT:C5aR1+	0	-1414.87	-3645.4	815.668	0.338134
Arc	C5aR1KO	Erysipelotrichales	9	4604.22	778.448		Residuals	42	1.7522e+08	4.17192e+06	NA	NA		Genotype:C5aR1_Status	WT:C5aR1KO-WT:C5aR1+	0	-577.85	-2693.92	1538.22	0.884315
														Genotype:C5aR1_Status	Arc:C5aR1KO-WT:C5aR1+	0	-2276.04	-4579.73	27.6419	0.0538815			Three-Way ANOVA Age-Genotype - C5aR1 Status
														Genotype:C5aR1_Status	WT:C5aR1KO-Arc:C5aR1+	0	837.017	-1502.39	3176.42	0.77425			term	df	sumsq	meansq	statistic	p.value
														Genotype:C5aR1_Status	Arc:C5aR1KO-Arc:C5aR1+	0	-861.178	-3371.56	1649.21	0.795579			Age	1	3.4062e+06	3.4062e+06	0.884954	0.349578
														Genotype:C5aR1_Status	Arc:C5aR1KO-WT:C5aR1KO	0	-1698.19	-4107.45	711.058	0.249662			Genotype	1	3.34722e+07	3.34722e+07	8.69633	0.00414082
																							C5aR1_Status	1	1.01584e+06	1.01584e+06	0.263922	0.608803
																							Age:Genotype	1	2.52762e+06	2.52762e+06	0.656695	0.420047
																							Age:C5aR1_Status	1	5.2898e+06	5.2898e+06	1.37433	0.244424
Descriptive Statistics- 10m Cohousing							Two -Way ANOVA- 10m Cohousing							Tukey HSD-10m Cohousing
Genotype	C10aR1 Status	variable	n	mean	se		term	df	sumsq	meansq	statistic	p.value		term	contrast	null.value	estimate	conf.low	conf.high	adj.p.value
WT	C5aR1+	Erysipelotrichales	15	5535.07	435.726		Genotype	1	8.60995e+06	8.60995e+06	2.44724	0.125418		Genotype	Arc-WT	0	-892.87	-2045.53	259.793	0.125418
WT	C5aR1KO	Erysipelotrichales	12	6461.5	475.884		C5aR1_Status	1	830725	830725	0.23612	0.629609		C5aR1_Status	C5aR1KO-C5aR1+	0	271.939	-859.954	1403.83	0.630118
Arc	C5aR1+	Erysipelotrichales	9	5401.78	701.335		Genotype:C5aR1_Status	1	7.06892e+06	7.06892e+06	2.00923	0.1639		Genotype:C5aR1_Status	Arc:C5aR1+-WT:C5aR1+	0	-133.289	-2250.92	1984.34	0.998269
Arc	C5aR1KO	Erysipelotrichales	9	4706.11	736.632		Residuals	41	1.44247e+08	3.51822e+06	NA	NA		Genotype:C5aR1_Status	WT:C5aR1KO-WT:C5aR1+	0	926.433	-1018.73	2871.6	0.583562
														Genotype:C5aR1_Status	Arc:C5aR1KO-WT:C5aR1+	0	-828.956	-2946.58	1288.67	0.72237
														Genotype:C5aR1_Status	WT:C5aR1KO-Arc:C5aR1+	0	1059.72	-1154.94	3274.39	0.579854
														Genotype:C5aR1_Status	Arc:C5aR1KO-Arc:C5aR1+	0	-695.667	-3063.25	1671.91	0.860028
														Genotype:C5aR1_Status	Arc:C5aR1KO-WT:C5aR1KO	0	-1755.39	-3970.06	459.278	0.163114
Descriptive Statistics- 5m Cohousing							Two -Way ANOVA- 5m Cohousing							Tukey HSD-5m Cohousing
Genotype	C5aR1 Status	variable	n	mean	se		term	df	sumsq	meansq	statistic	p.value		term	contrast	null.value	estimate	conf.low	conf.high	adj.p.value
WT	C5aR1+	Clostridiales	15	5758.47	620.967		Genotype	1	1.02617e+07	1.02617e+07	1.96489	0.168338		Genotype	Arc-WT	0	959.244	-421.771	2340.26	0.168338
WT	C5aR1KO	Clostridiales	12	6053.75	557.978		C5aR1_Status	1	184635	184635	0.0353537	0.851762		C5aR1_Status	C5aR1KO-C5aR1+	0	127.138	-1238	1492.28	0.851823
Arc	C5aR1+	Clostridiales	10	6900.7	806.791		Genotype:C5aR1_Status	1	453189	453189	0.0867763	0.769767		Genotype:C5aR1_Status	Arc:C5aR1+-WT:C5aR1+	0	1142.23	-1353.4	3637.86	0.615171
Arc	C5aR1KO	Clostridiales	9	6791.44	733.05		Residuals	42	219345008	5.2225e+06	NA	NA		Genotype:C5aR1_Status	WT:C5aR1KO-WT:C5aR1+	0	295.283	-2072.28	2662.85	0.987016
														Genotype:C5aR1_Status	Arc:C5aR1KO-WT:C5aR1+	0	1032.98	-1544.5	3610.45	0.708225			Three-Way ANOVA Age-Genotype - C5aR1 Status
														Genotype:C5aR1_Status	WT:C5aR1KO-Arc:C5aR1+	0	-846.95	-3464.39	1770.49	0.82247			term	df	sumsq	meansq	statistic	p.value
														Genotype:C5aR1_Status	Arc:C5aR1KO-Arc:C5aR1+	0	-109.256	-2918	2699.48	0.99959			Age	1	669843	669843	0.126583	0.722904
														Genotype:C5aR1_Status	Arc:C5aR1KO-WT:C5aR1KO	0	737.694	-1957.9	3433.28	0.883665			Genotype	1	3.69284e+07	3.69284e+07	6.97851	0.00985656
																							C5aR1_Status	1	3.92078e+06	3.92078e+06	0.740926	0.391844
																							Age:Genotype	1	2.66974e+06	2.66974e+06	0.504512	0.479515
																							Age:C5aR1_Status	1	6.93336e+06	6.93336e+06	1.31023	0.255644
Descriptive Statistics- 10m Cohousing							Two -Way ANOVA- 10m Cohousing							Tukey HSD-10m Cohousing									Genotype:C5aR1_Status	1	403463	403463	0.0762442	0.78314
Genotype	C10aR1 Status	variable	n	mean	se		term	df	sumsq	meansq	statistic	p.value		term	contrast	null.value	estimate	conf.low	conf.high	adj.p.value			Age:Genotype:C5aR1_Status	1	2.57352e+06	2.57352e+06	0.48633	0.487518
WT	C5aR1+	Clostridiales	15	6065.73	639.398		Genotype	1	2.92527e+07	2.92527e+07	5.45491	0.0244858		Genotype	Arc-WT	0	1645.78	222.695	3068.86	0.0244858			Residuals	83	4.39213e+08	5.29173e+06	NA	NA
WT	C5aR1KO	Clostridiales	12	4693.83	462.236		C5aR1_Status	1	1.07532e+07	1.07532e+07	2.00521	0.164312		C5aR1_Status	C5aR1KO-C5aR1+	0	-978.393	-2375.83	419.047	0.164926
Arc	C5aR1+	Clostridiales	9	7303.11	604.289		Genotype:C5aR1_Status	1	2.5238e+06	2.5238e+06	0.470626	0.496561		Genotype:C5aR1_Status	Arc:C5aR1+-WT:C5aR1+	0	1237.38	-1377.05	3851.81	0.588538
Arc	C5aR1KO	Clostridiales	9	6900.44	1050.92		Residuals	41	2.19868e+08	5.36264e+06	NA	NA		Genotype:C5aR1_Status	WT:C5aR1KO-WT:C5aR1+	0	-1371.9	-3773.41	1029.61	0.429582
														Genotype:C5aR1_Status	Arc:C5aR1KO-WT:C5aR1+	0	834.711	-1779.72	3449.14	0.827785
														Genotype:C5aR1_Status	WT:C5aR1KO-Arc:C5aR1+	0	-2609.28	-5343.51	124.958	0.0661816
														Genotype:C5aR1_Status	Arc:C5aR1KO-Arc:C5aR1+	0	-402.667	-3325.69	2520.35	0.982618
														Genotype:C5aR1_Status	Arc:C5aR1KO-WT:C5aR1KO	0	2206.61	-527.625	4940.85	0.151439
Descriptive Statistics- 5m Cohousing							Two -Way ANOVA- 5m Cohousing							Tukey HSD-5m Cohousing
Genotype	C5aR1 Status	variable	n	mean	se		term	df	sumsq	meansq	statistic	p.value		term	contrast	null.value	estimate	conf.low	conf.high	adj.p.value
WT	C5aR1+	Alistipes	15	306.6	28.611		Genotype	1	50482.5	50482.5	2.11037	0.153734		Genotype	Arc-WT	0	67.2807	-26.1844	160.746	0.153734
WT	C5aR1KO	Alistipes	12	342.75	44.184		C5aR1_Status	1	1169.3	1169.3	0.0488817	0.826092		C5aR1_Status	C5aR1KO-C5aR1+	0	10.1177	-82.2731	102.508	0.826164
Arc	C5aR1+	Alistipes	10	402.5	42.783		Genotype:C5aR1_Status	1	10869.3	10869.3	0.454381	0.503955		Genotype:C5aR1_Status	Arc:C5aR1+-WT:C5aR1+	0	95.9	-73.0008	264.801	0.435609
Arc	C5aR1KO	Alistipes	9	376	75.494		Residuals	42	1.00469e+06	23921.1	NA	NA		Genotype:C5aR1_Status	WT:C5aR1KO-WT:C5aR1+	0	36.15	-124.083	196.383	0.930395
														Genotype:C5aR1_Status	Arc:C5aR1KO-WT:C5aR1+	0	69.4	-105.04	243.84	0.712871			Three-Way ANOVA Age-Genotype - C5aR1 Status
														Genotype:C5aR1_Status	WT:C5aR1KO-Arc:C5aR1+	0	-59.75	-236.895	117.395	0.803681			term	df	sumsq	meansq	statistic	p.value
														Genotype:C5aR1_Status	Arc:C5aR1KO-Arc:C5aR1+	0	-26.5	-216.592	163.592	0.982067			Age	1	14129.8	14129.8	0.513493	0.475642
														Genotype:C5aR1_Status	Arc:C5aR1KO-WT:C5aR1KO	0	33.25	-149.184	215.684	0.961452			Genotype	1	39038	39038	1.41868	0.237015
																							C5aR1_Status	1	42298.3	42298.3	1.53717	0.218534
																							Age:Genotype	1	14940.7	14940.7	0.542963	0.463285
																							Age:C5aR1_Status	1	25858.4	25858.4	0.939721	0.335166
Descriptive Statistics- 10m Cohousing							Two -Way ANOVA- 10m Cohousing							Tukey HSD-10m Cohousing									Genotype:C5aR1_Status	1	8332.05	8332.05	0.302796	0.583613
Genotype	C10aR1 Status	variable	n	mean	se		term	df	sumsq	meansq	statistic	p.value		term	contrast	null.value	estimate	conf.low	conf.high	adj.p.value			Age:Genotype:C5aR1_Status	1	3124.39	3124.39	0.113544	0.736996
WT	C5aR1+	Alistipes	15	281.8	41.088		Genotype	1	2848.63	2848.63	0.0913001	0.764058		Genotype	Arc-WT	0	16.2407	-92.3075	124.789	0.764058			Residuals	83	2.28391e+06	27517	NA	NA
WT	C5aR1KO	Alistipes	12	365.583	54.378		C5aR1_Status	1	67635	67635	2.16774	0.148569		C5aR1_Status	C5aR1KO-C5aR1+	0	77.5942	-28.998	184.187	0.149159
Arc	C5aR1+	Alistipes	9	300.778	44.916		Genotype:C5aR1_Status	1	587.141	587.141	0.0188182	0.89156		Genotype:C5aR1_Status	Arc:C5aR1+-WT:C5aR1+	0	18.9778	-180.443	218.398	0.994105
Arc	C5aR1KO	Alistipes	9	369.778	73.515		Residuals	41	1.27923e+06	31200.7	NA	NA		Genotype:C5aR1_Status	WT:C5aR1KO-WT:C5aR1+	0	83.7833	-99.3961	266.963	0.61502
														Genotype:C5aR1_Status	Arc:C5aR1KO-WT:C5aR1+	0	87.9778	-111.443	287.398	0.641916
														Genotype:C5aR1_Status	WT:C5aR1KO-Arc:C5aR1+	0	64.8056	-143.753	273.364	0.838942
														Genotype:C5aR1_Status	Arc:C5aR1KO-Arc:C5aR1+	0	69	-153.959	291.959	0.840555
														Genotype:C5aR1_Status	Arc:C5aR1KO-WT:C5aR1KO	0	4.19444	-204.364	212.753	0.999943
Descriptive Statistics- 5m Cohousing							Two -Way ANOVA- 5m Cohousing							Tukey HSD-5m Cohousing
Genotype	C5aR1 Status	variable	n	mean	se		term	df	sumsq	meansq	statistic	p.value		term	contrast	null.value	estimate	conf.low	conf.high	adj.p.value
WT	C5aR1+	Turicibacter	15	335.4	76.397		Genotype	1	107899	107899	0.770946	0.38492		Genotype	Arc-WT	0	98.3626	-127.715	324.44	0.38492
WT	C5aR1KO	Turicibacter	12	262.75	104.705		C5aR1_Status	1	40144	40144	0.286831	0.595083		C5aR1_Status	C5aR1KO-C5aR1+	0	-59.2827	-282.761	164.196	0.595237
Arc	C5aR1+	Turicibacter	10	420.7	158.742		Genotype:C5aR1_Status	1	2846.53	2846.53	0.0203386	0.887277		Genotype:C5aR1_Status	Arc:C5aR1+-WT:C5aR1+	0	85.3	-323.244	493.844	0.943701
Arc	C5aR1KO	Turicibacter	9	380.111	114.107		Residuals	42	5.8782e+06	139957	NA	NA		Genotype:C5aR1_Status	WT:C5aR1KO-WT:C5aR1+	0	-72.65	-460.229	314.929	0.95829
														Genotype:C5aR1_Status	Arc:C5aR1KO-WT:C5aR1+	0	44.7111	-377.231	466.654	0.991938			Three-Way ANOVA Age-Genotype - C5aR1 Status
														Genotype:C5aR1_Status	WT:C5aR1KO-Arc:C5aR1+	0	-157.95	-586.435	270.535	0.758105			term	df	sumsq	meansq	statistic	p.value
														Genotype:C5aR1_Status	Arc:C5aR1KO-Arc:C5aR1+	0	-40.5889	-500.39	419.212	0.995293			Age	1	109050	109050	0.530542	0.468429
														Genotype:C5aR1_Status	Arc:C5aR1KO-WT:C5aR1KO	0	117.361	-323.917	558.639	0.892009			Genotype	1	191132	191132	0.929881	0.337695
																							C5aR1_Status	1	3170.61	3170.61	0.0154254	0.901458
																							Age:Genotype	1	614.473	614.473	0.00298949	0.956528
																							Age:C5aR1_Status	1	117013	117013	0.569285	0.452679
Descriptive Statistics- 10m Cohousing							Two -Way ANOVA- 10m Cohousing							Tukey HSD-10m Cohousing									Genotype:C5aR1_Status	1	130189	130189	0.633383	0.428387
Genotype	C10aR1 Status	variable	n	mean	se		term	df	sumsq	meansq	statistic	p.value		term	contrast	null.value	estimate	conf.low	conf.high	adj.p.value			Age:Genotype:C5aR1_Status	1	195679	195679	0.952002	0.332045
WT	C5aR1+	Turicibacter	15	278	82.74		Genotype	1	83811.3	83811.3	0.307303	0.582351		Genotype	Arc-WT	0	88.0926	-232.836	409.021	0.582351			Residuals	83	1.70602e+07	205545	NA	NA
WT	C5aR1KO	Turicibacter	12	502.417	199.55		C5aR1_Status	1	80075.9	80075.9	0.293607	0.590851		C5aR1_Status	C5aR1KO-C5aR1+	0	84.4296	-230.716	399.575	0.591402
Arc	C5aR1+	Turicibacter	9	527	157.644		Genotype:C5aR1_Status	1	323021	323021	1.18439	0.28282		Genotype:C5aR1_Status	Arc:C5aR1+-WT:C5aR1+	0	249	-340.597	838.597	0.672872
Arc	C5aR1KO	Turicibacter	9	404.667	193.604		Residuals	41	1.1182e+07	272732	NA	NA		Genotype:C5aR1_Status	WT:C5aR1KO-WT:C5aR1+	0	224.417	-317.163	765.996	0.685785
														Genotype:C5aR1_Status	Arc:C5aR1KO-WT:C5aR1+	0	126.667	-462.931	716.264	0.938922
														Genotype:C5aR1_Status	WT:C5aR1KO-Arc:C5aR1+	0	-24.5833	-641.199	592.032	0.999557
														Genotype:C5aR1_Status	Arc:C5aR1KO-Arc:C5aR1+	0	-122.333	-781.523	536.857	0.959319
														Genotype:C5aR1_Status	Arc:C5aR1KO-WT:C5aR1KO	0	-97.75	-714.366	518.866	0.973969
