# Supplementary material for: Influence of complement protein C1q or complement receptor C5aR1 on gut microbiota composition in wildtype and Alzheimer’s mouse models
Source: J Neuroinflammation. 2023 Sep 19;20:211. doi: 10.1186/s12974-023-02885-9 (PMC10507976; doi:10.1186/s12974-023-02885-9)
Supplement: Supplementary file 4 — Additional file 4. Arctic and Tg2576 PMX205 statistics. [file 12974_2023_2885_MOESM4_ESM.xlsx]

## Sheet: Table of Contents
An excel file has been generated for each data set in this manuscript. They each contain the following sections.
Tab		Statistics Contained
Alpha		Main alpha statistics in manuscript. Descrptive and one way ANOVA of alpah diversity. May contain two way anove of treatment and or age
Beta		Main beta statistics in paper. Contains Adonis2 results for Model: BrayCurtis~ Genotype * Complement Status + Cage ID or BrayCurtis ~Genotype Treatment
Beta Pairwise		Test to determine which, if any, pairwise comparisons are significant (note, does not take into account cage_ID as function does not allow for nested variable. Using pairwise_adonis function.
Porportions		Proportions of the top 6 most abundently expressed bacteria at Order level
Order_Genus		Two Way (or Three Way) comparisons of specific bacterial species between genotype and/or treatment groups.
Supplemental		Statistics from supplemental figures included in that section
		Red text highlights p values that reach statistical signifiance
		Orange text highlights trending p values

## Sheet: PMX Alpha
Descriptive Statistics- Arc PMX 2weeks Post Treatment							Two-Way ANOVA - Arc PMX 2 weeks Post Treatment							Tukey HSD-Arc PMX 2 weeks Post Treatment								Three- Way ANOVAA- Arc PMX 2 vs 12 weeks Post Treatmet* Genotype * Treatment
Genotype	Treatment	variable	n	mean	se		term	df	sumsq	meansq	statistic	p.value		term	contrast	null.value	estimate	conf.low	conf.high	adj.p.value		term	df	sumsq	meansq	statistic	p.value
WT	H2O	Shannon_Diversity	6	7.177	0.124		Genotype	1	0.00503873	0.00503873	0.061431	0.807217		Genotype	Arc-WT	0	0.0310152	-0.232997	0.295028	0.807217			Genotype	1	0.119316	0.119316	1.02263	0.319038
WT	PMX	Shannon_Diversity	5	7.277	0.116		Treatment	1	0.0425314	0.0425314	0.518533	0.481252		Treatment	PMX-H2O	0	0.0891507	-0.174862	0.353163	0.48586			Treatment	1	0.183809	0.183809	1.57538	0.217986
Arc	H2O	Shannon_Diversity	4	7.205	0.072		Genotype:Treatment	1	0.00050669	0.00050669	0.00617745	0.938271		Genotype:Treatment	Arc:H2O-WT:H2O	0	0.0283646	-0.497133	0.553862	0.99866			Time_Post_Treatment	1	0.159475	0.159475	1.36683	0.250489
Arc	PMX	Shannon_Diversity	6	7.286	0.142		Residuals	17	1.39438	0.0820226	NA	NA		Genotype:Treatment	WT:PMX-WT:H2O	0	0.100403	-0.392557	0.593363	0.937047			Genotype:Treatment	1	0.0995241	0.0995241	0.852997	0.362214
														Genotype:Treatment	Arc:PMX-WT:H2O	0	0.108845	-0.361174	0.578864	0.911178			Genotype:Time_Post_Treatment	1	0.198745	0.198745	1.7034	0.200608
														Genotype:Treatment	WT:PMX-Arc:H2O	0	0.0720385	-0.474074	0.618151	0.981419			Treatment:Time_Post_Treatment	1	0.0187892	0.0187892	0.161038	0.690714
														Genotype:Treatment	Arc:PMX-Arc:H2O	0	0.0804805	-0.445017	0.605978	0.971527			Genotype:Treatment:Time_Post_Treatment	1	0.120623	0.120623	1.03383	0.316442
														Genotype:Treatment	Arc:PMX-WT:PMX	0	0.00844206	-0.484518	0.501402	0.999957			Residuals	34	3.96697	0.116676	NA	NA
Descriptive Statistics- Arc PMX 12 weeks Post Treatment							Two-Way ANOVA - Arc PMX 12 weeks Post Treatment							Tukey HSD-Arc PMX 12 weeks Post Treatment								Paired T Tests -Arc 2 nd 12 weeks post treatment paired t test (single factor)
Genotype	Treatment	variable	n	mean	se		term	df	sumsq	meansq	statistic	p.value		term	contrast	null.value	estimate	conf.low	conf.high	adj.p.value		GenotypeByTreatment	.y.	group1	group2	n1	n2	statistic	df	p	p.signif
WT	H2O	Shannon_Diversity	6	7.485	0.128		Genotype	1	0.313023	0.313023	2.0685	0.168525		Genotype	Arc-WT	0	-0.244456	-0.603063	0.11415	0.168525		WT H2O	Shannon_Diversity	2	12	6	6	-1.72644	9.98756	0.115	ns
WT	PMX	Shannon_Diversity	5	7.467	0.182		Treatment	1	0.160066	0.160066	1.05774	0.318143		Treatment	PMX-H2O	0	0.17295	-0.185657	0.531557	0.323167		WT PMX	Shannon_Diversity	2	12	5	5	-0.878704	6.79468	0.41	ns
Arc	H2O	Shannon_Diversity	4	6.994	0.131		Genotype:Treatment	1	0.21964	0.21964	1.45141	0.244806		Genotype:Treatment	Arc:H2O-WT:H2O	0	-0.49079	-1.20457	0.22299	0.243403		Arc H2O	Shannon_Diversity	2	12	4	4	1.41807	4.65446	0.22	ns
Arc	PMX	Shannon_Diversity	6	7.391	0.201		Residuals	17	2.57259	0.151329	NA	NA		Genotype:Treatment	WT:PMX-WT:H2O	0	-0.0174696	-0.687055	0.652116	0.999848		Arc PMX	Shannon_Diversity	2	12	6	6	-0.430273	8.98854	0.677	ns
														Genotype:Treatment	Arc:PMX-WT:H2O	0	-0.0934686	-0.731893	0.544956	0.974952
														Genotype:Treatment	WT:PMX-Arc:H2O	0	0.47332	-0.268462	1.2151	0.301074
														Genotype:Treatment	Arc:PMX-Arc:H2O	0	0.397321	-0.316459	1.1111	0.414087		Group	.y.	group1	group2	n1	n2	statistic	df	p	p.signif
														Genotype:Treatment	Arc:PMX-WT:PMX	0	-0.0759991	-0.745584	0.593586	0.987975		2 weeks treatment	Shannon_Diversity	WT	Arc	11	10	-0.258119	18.8231	0.799	ns
																						12 weeks treatment	Shannon_Diversity	WT	Arc	11	10	1.40069	16.8152	0.179	ns
																						WT	Shannon_Diversity	2 weeks treatment	12 weeks treatment	11	11	-1.92601	19.1621	0.0691	ns
																						Arc	Shannon_Diversity	2 weeks treatment	12 weeks treatment	10	10	0.127084	14.9604	0.901	ns
Descriptive Statistics- Tg PMX 0 weeks Post Treatment							Two-Way ANOVA - Tg PMX 0 weeks Post Treatment							Tukey HSD- Tg PMX 0 weeks Post Treatment								Three- Way ANOVAA- Tg PMX 0 vs 12 weeks Post Treatmet* Genotype * Treatment
Genotype	Treatment	variable	n	mean	se		term	df	sumsq	meansq	statistic	p.value		term	contrast	null.value	estimate	conf.low	conf.high	adj.p.value		term	df	sumsq	meansq	statistic	p.value
WT	H2O	Shannon_Diversity	4	6.684	0.235		Genotype	1	0.0383135	0.0383135	0.201256	0.661702		Genotype	Tg2576-WT	0	-0.0978691	-0.573194	0.377456	0.661702		Genotype	1	0.00309211	0.00309211	0.0214173	0.88487
WT	PMX	Shannon_Diversity	4	6.542	0.172		Treatment	1	0.132718	0.132718	0.697152	0.420055		Treatment	PMX-H2O	0	-0.182129	-0.661212	0.296953	0.423667		Treatment	1	0.0341337	0.0341337	0.236425	0.631211
Tg2576	H2O	Shannon_Diversity	3	6.921	0.041		Genotype:Treatment	1	0.294986	0.294986	1.54953	0.236967		Genotype:Treatment	Tg2576:H2O-WT:H2O	0	0.236936	-0.752426	1.2263	0.890826		Time_Post_Treatment	1	2.40269	2.40269	16.642	0.000430965
Tg2576	PMX	Shannon_Diversity	5	6.629	0.27		Residuals	12	2.28446	0.190371	NA	NA		Genotype:Treatment	WT:PMX-WT:H2O	0	0.0820801	-0.83389	0.998051	0.993057		Genotype:Treatment	1	0.0362135	0.0362135	0.25083	0.621053
														Genotype:Treatment	Tg2576:PMX-WT:H2O	0	-0.233088	-1.10205	0.635878	0.85476		Genotype:Time_Post_Treatment	1	0.110505	0.110505	0.765404	0.390314
														Genotype:Treatment	WT:PMX-Tg2576:H2O	0	-0.154856	-1.14422	0.834506	0.965375		Treatment:Time_Post_Treatment	1	0.109198	0.109198	0.756353	0.393088
														Genotype:Treatment	Tg2576:PMX-Tg2576:H2O	0	-0.470024	-1.41603	0.475987	0.480749		Genotype:Treatment:Time_Post_Treatment	1	0.33385	0.33385	2.31239	0.141413
														Genotype:Treatment	Tg2576:PMX-WT:PMX	0	-0.315168	-1.18413	0.553798	0.709462		Residuals	24	3.46499	0.144374	NA	NA
Descriptive Statistics- Tg PMX 12 weeks Post Treatment							Two-Way ANOVA -Tg PMX 12 weeks Post Treatment							Tukey HSD-Tg PMX 12 weeks Post Treatment								Paired T Tests - Tg 0 and 12 weeks post treatment paired t test (single factor)
Genotype	Treatment	variable	n	mean	se		term	df	sumsq	meansq	statistic	p.value		term	contrast	null.value	estimate	conf.low	conf.high	adj.p.value		Genotype	.y.	group1	group2	n1	n2	statistic	df	p	p.signif
WT	H2O	Shannon_Diversity	4	7.196	0.134		Genotype	1	0.0752833	0.0752833	0.76525	0.398861		Genotype	Tg2576-WT	0	0.137189	-0.204505	0.478883	0.398861		WT H2O	Shannon_Diversity	0	12	4	4	-1.89323	4.75405	0.12	ns
WT	PMX	Shannon_Diversity	4	7.114	0.138		Treatment	1	0.010614	0.010614	0.10789	0.74822		Treatment	PMX-H2O	0	0.0515055	-0.29289	0.395901	0.750151		WT PMX	Shannon_Diversity	0	12	4	4	-2.59056	5.73986	0.0429	*
Tg2576	H2O	Shannon_Diversity	3	7.17	0.098		Genotype:Treatment	1	0.0750778	0.0750778	0.763161	0.399486		Genotype:Treatment	Tg2576:H2O-WT:H2O	0	-0.0265891	-0.737806	0.684627	0.999482		Tg2576 H2O	Shannon_Diversity	0	12	3	3	-2.34896	2.66692	0.111	ns
Tg2576	PMX	Shannon_Diversity	5	7.366	0.184		Residuals	12	1.18053	0.0983774	NA	NA		Genotype:Treatment	WT:PMX-WT:H2O	0	-0.0824376	-0.740896	0.576021	0.981642		Tg2576 PMX	Shannon_Diversity	0	12	5	5	-2.25352	7.05813	0.0586	ns
														Genotype:Treatment	Tg2576:PMX-WT:H2O	0	0.169506	-0.455163	0.794175	0.850571
														Genotype:Treatment	WT:PMX-Tg2576:H2O	0	-0.0558484	-0.767065	0.655368	0.995292
														Genotype:Treatment	Tg2576:PMX-Tg2576:H2O	0	0.196095	-0.483958	0.876148	0.826848
														Genotype:Treatment	Tg2576:PMX-WT:PMX	0	0.251943	-0.372725	0.876612	0.63984		Group	.y.	group1	group2	n1	n2	statistic	df	p	p.signif
																						Pretreatment	Shannon_Diversity	WT	Tg2576	8	8	0.444715	13.7752	0.663	ns
																						12 weeks treatment	Shannon_Diversity	WT	Tg2576	8	8	-0.912344	13.0097	0.378	ns
																						WT	Shannon_Diversity	Pretreatment	12 weeks treatment	8	8	-2.285	10.8507	0.0435	*
																						Tg2576	Shannon_Diversity	Pretreatment	12 weeks treatment	8	8	-3.53008	13.52	0.0035	**

## Sheet: PMX Beta
PERMANOVA Models (Arc PMX 2 wks)	Model: 2 weels Curtis-Bray ~ Genotype* Treatment								Model:Arc PMX Curtis-Bray ~ Genotype* Treatment + Time Post Treatment
	Term	Df	SumsOfSqs	MeanSqs	F.Model	R2	Pr(>F)		Term	Df	SumOfSqs	R2	F	Pr(>F)
	Genotype	1	0.382207	0.382207	2.22345	0.101146	0.014		Genotype	1	0.246484	0.0303519	1.2891	0.15
	Treatment	1	0.29928	0.29928	1.74103	0.0792004	0.045		Treatment	1	0.214162	0.0263717	1.12006	0.289
	Genotype: Treatment	1	0.175006	0.175006	1.01808	0.0463129	0.392		Time Post Treatment	1	0.469889	0.0578618	2.4575	0.004
	Residuals	17	2.92227	0.171899	NA	0.773341	NA		Genotype: Treatment	1	0.115719	0.0142496	0.605208	0.928
	Total	20	3.77877	NA	NA	1	NA		Residuals	37	7.07463	0.871165	NA	NA
									Total	41	8.12088	1	NA	NA
PERMANOVA Models (Arc PMX 12 wks)	Model: 12 weeks Curtis-Bray ~ Genotype* Treatment																	T Test for overall effect of PMX vs H20 at 12 weeks
	Term	Df	SumsOfSqs	MeanSqs	F.Model	R2	Pr(>F)											pairs	Df	SumsOfSqs	F.Model	R2	p.value	p.adjusted
	Genotype	1	0.338935	0.338935	1.74311	0.081746	0.022											PMX vs H2O	1	0.011393	1.80356	0.0866949	0.077	0.077
	Treatment	1	0.309338	0.309338	1.59089	0.0746077	0.059
	Genotype: Treatment	1	0.192391	0.192391	0.989443	0.0464017	0.433											Arctic study: 12 WK WT H2O vs. Arc H2O
	Residuals	17	3.30554	0.194443	NA	0.797245	NA											estimate	WT H2O	Arc H2O	statistic	p.value	parameter	conf.low	conf.high	method	alternative
	Total	20	4.1462	NA	NA	1	NA											0.231213	7.33078	7.09956	1.70192	0.105978	18	-0.0542058	0.516631	Two Sample t-test	two.sided
PERMANOVA Models (Tg PMX 0 wks)	Model: Pretreatment Curtis-Bray ~ Genotype* Treatment								Model:Tg2576 PMX Curtis-Bray ~ Genotype* Treatment + Time Post Treatment
	Term	Df	SumsOfSqs	MeanSqs	F.Model	R2	Pr(>F)		Term	Df	SumOfSqs	R2	F	Pr(>F)
	Genotype	1	0.187857	0.187857	1.0683	0.0665456	0.354		Genotype	1	0.211618	0.0348222	1.13641	0.302
	Treatment	1	0.30545	0.30545	1.73702	0.108202	0.065		Treatment	1	0.332227	0.0546686	1.78409	0.017
	Genotype: Treatment	1	0.219504	0.219504	1.24827	0.0777562	0.217		Time Post Treatment	1	0.275904	0.0454006	1.48163	0.103
	Residuals	12	2.11017	0.175847	NA	0.747497	NA		Genotype: Treatment	1	0.229512	0.0377666	1.2325	0.183
	Total	15	2.82298	NA	NA	1	NA		Residuals	27	5.02784	0.827342	NA	NA
									Total	31	6.0771	1	NA	NA
PERMANOVA Models (Tg PMX 12 wks)	Model: Post Treatment Curtis-Bray ~ Genotype* Treatment
	Term	Df	SumsOfSqs	MeanSqs	F.Model	R2	Pr(>F)
	Genotype	1	0.236374	0.236374	1.28455	0.0829025	0.141
	Treatment	1	0.219098	0.219098	1.19066	0.0768434	0.211
	Genotype: Treatment	1	0.187591	0.187591	1.01944	0.0657928	0.423
	Residuals	12	2.20817	0.184014	NA	0.774461	NA
	Total	15	2.85123	NA	NA	1	NA

## Sheet: PMX Beta Pairwise
PERMANOVA Models (Arc PMX wks)	Pairwise Model: 2m Curtis-Bray ~Genotype By Treatment
	pairs	Df	SumsOfSqs	F.Model	R2	p.value	p.adjusted
	WT PMX vs Arc PMX	1	0.0136951	1.6861	0.157784	0.172	1
	WT PMX vs WT H2O	1	0.00696618	0.805793	0.0821752	0.475	1
	WT PMX vs Arc H2O	1	0.0130431	1.62706	0.188599	0.194	1
	Arc PMX vs WT H2O	1	0.0224653	3.30393	0.248343	0.046	0.276
	Arc PMX vs Arc H2O	1	0.00693709	1.19852	0.130295	0.275	1
	WT H2O vs Arc H2O	1	0.0179324	2.81242	0.26011	0.066	0.396
PERMANOVA Models (Arc PMX 12 wks)	Pairwise Model: 5m Curtis-Bray ~Genotype By Treatment
	pairs	Df	SumsOfSqs	F.Model	R2	p.value	p.adjusted
	WT PMX vs Arc PMX	1	0.00976754	1.75867	0.163466	0.076	0.456
	WT PMX vs WT H2O	1	0.00880423	1.40589	0.135105	0.163	0.978
	WT PMX vs Arc H2O	1	0.00885846	1.4879	0.175296	0.176	1
	Arc PMX vs WT H2O	1	0.0141659	2.28019	0.18568	0.07	0.42
	Arc PMX vs Arc H2O	1	0.00613463	1.0345	0.114506	0.381	1
	WT H2O vs Arc H2O	1	0.00645283	0.959233	0.107066	0.436	1
PERMANOVA Models (Tg PMX 0 wks)	Pairwise Model: Curtis-Bray ~Genotype By Treatment
	pairs	Df	SumsOfSqs	F.Model	R2	p.value	p.adjusted
	WT H2O vs Tg2576 H2O	1	0.0182448	1.44915	0.224703	0.18	1
	WT H2O vs WT PMX	1	0.0232587	1.77092	0.227891	0.169	1
	WT H2O vs Tg2576 PMX	1	0.0220712	1.66246	0.191916	0.173	1
	Tg2576 H2O vs WT PMX	1	0.0191738	1.51551	0.2326	0.227	1
	Tg2576 H2O vs Tg2576 PMX	1	0.0145886	1.13105	0.158609	0.303	1
	WT PMX vs Tg2576 PMX	1	0.011397	0.855617	0.108918	0.499	1
PERMANOVA Models (Tg PMX12 wks)	Pairwise Model: Curtis-Bray ~Genotype By Treatment
	pairs	Df	SumsOfSqs	F.Model	R2	p.value	p.adjusted
	WT H2O vs Tg2576 H2O	1	0.0261753	2.66604	0.347772	0.085	0.51
	WT H2O vs WT PMX	1	0.00326835	0.473884	0.0731994	0.949	1
	WT H2O vs Tg2576 PMX	1	0.00579497	0.715439	0.0927282	0.702	1
	Tg2576 H2O vs WT PMX	1	0.0312623	3.38559	0.403739	0.029	0.174
	Tg2576 H2O vs Tg2576 PMX	1	0.0186264	1.81759	0.2325	0.129	0.774
	WT PMX vs Tg2576 PMX	1	0.00773525	1.00685	0.125748	0.422	1

## Sheet: PMX_Proportions
Proportion Descriptive Statistics- Arc PMX 2.7 weeks Post Treatment						Proportion Descriptive Statistics- Arc PMX 12 weeks Post Treatment						Proportion Descriptive Statistics- Tg PMX 0 weeks Post Treatment						Proportion Descriptive Statistics- Tg PMX 12 weeks Post Treatment							Proportion Descriptive Statistics- Tg PMX Ceca 12wk Post Treatment
Genotype	variable	n	mean	se		Genotype	variable	n	mean	se		Genotype	variable	n	mean	se		Genotype	variable	n	mean	se			Genotype	variable	n	mean	se
Arc H2O	Bacteroidales	4	0.41	0.042		Arc H2O	Bacteroidales	4	0.374	0.048		Tg2576 H2O	Bacteroidales	3	0.223	0.01		Tg2576 H2O	Anaeroplasmatales	3	0.007	0.002			Tg2576 H2O	Bacteroidales	3	0.149	0.017
Arc H2O	Bifidobacteriales	4	0.003	0.002		Arc H2O	Campylobacterales	4	0.007	0.003		Tg2576 H2O	Bifidobacteriales	3	0.006	0.001		Tg2576 H2O	Bacteroidales	3	0.289	0.025			Tg2576 H2O	Clostridiales	3	0.721	0.047
Arc H2O	Clostridiales	4	0.278	0.057		Arc H2O	Candidatus_Saccharibacteria	4	0.011	0.004		Tg2576 H2O	Clostridiales	3	0.312	0.003		Tg2576 H2O	Clostridiales	3	0.373	0.019			Tg2576 H2O	Desulfovibrionales	3	0.006	0.006
Arc H2O	Eggerthellales	4	0.017	0.003		Arc H2O	Clostridiales	4	0.265	0.058		Tg2576 H2O	Eggerthellales	3	0.014	0.002		Tg2576 H2O	Eggerthellales	3	0.008	0.003			Tg2576 H2O	Eggerthellales	3	0.012	0.004
Arc H2O	Erysipelotrichales	4	0.1	0.054		Arc H2O	Erysipelotrichales	4	0.193	0.078		Tg2576 H2O	Erysipelotrichales	3	0.045	0.006		Tg2576 H2O	Erysipelotrichales	3	0.017	0.008			Tg2576 H2O	Erysipelotrichales	3	0.017	0.015
Arc H2O	Lactobacillales	4	0.13	0.045		Arc H2O	Lactobacillales	4	0.112	0.064		Tg2576 H2O	Lactobacillales	3	0.388	0.013		Tg2576 H2O	Lactobacillales	3	0.297	0.05			Tg2576 H2O	Lactobacillales	3	0.076	0.031
Arc H2O	Other	4	0.063	0.014		Arc H2O	Other	4	0.039	0.007		Tg2576 H2O	Other	3	0.012	0.004		Tg2576 H2O	Other	3	0.008	0.002			Tg2576 H2O	Other	3	0.02	0.001
Arc PMX	Bacteroidales	6	0.417	0.028		Arc PMX	Bacteroidales	6	0.365	0.027		Tg2576 PMX	Bacteroidales	5	0.261	0.034		Tg2576 PMX	Anaeroplasmatales	5	0.004	0.001			Tg2576 PMX	Bacteroidales	5	0.237	0.033
Arc PMX	Bifidobacteriales	6	0.008	0.006		Arc PMX	Campylobacterales	6	0.015	0.006		Tg2576 PMX	Bifidobacteriales	5	0.01	0.009		Tg2576 PMX	Bacteroidales	5	0.332	0.037			Tg2576 PMX	Clostridiales	5	0.581	0.047
Arc PMX	Clostridiales	6	0.305	0.05		Arc PMX	Candidatus_Saccharibacteria	6	0.014	0.003		Tg2576 PMX	Clostridiales	5	0.268	0.023		Tg2576 PMX	Clostridiales	5	0.389	0.074			Tg2576 PMX	Desulfovibrionales	5	0.011	0.005
Arc PMX	Eggerthellales	6	0.024	0.003		Arc PMX	Clostridiales	6	0.352	0.066		Tg2576 PMX	Eggerthellales	5	0.013	0.004		Tg2576 PMX	Eggerthellales	5	0.009	0.003			Tg2576 PMX	Eggerthellales	5	0.01	0.001
Arc PMX	Erysipelotrichales	6	0.085	0.041		Arc PMX	Erysipelotrichales	6	0.085	0.031		Tg2576 PMX	Erysipelotrichales	5	0.023	0.009		Tg2576 PMX	Erysipelotrichales	5	0.033	0.011			Tg2576 PMX	Erysipelotrichales	5	0.011	0.004
Arc PMX	Lactobacillales	6	0.119	0.035		Arc PMX	Lactobacillales	6	0.121	0.041		Tg2576 PMX	Lactobacillales	5	0.414	0.071		Tg2576 PMX	Lactobacillales	5	0.22	0.061			Tg2576 PMX	Lactobacillales	5	0.13	0.038
Arc PMX	Other	6	0.042	0.004		Arc PMX	Other	6	0.048	0.003		Tg2576 PMX	Other	5	0.012	0.002		Tg2576 PMX	Other	5	0.014	0.003			Tg2576 PMX	Other	5	0.02	0.004
WT H2O	Bacteroidales	6	0.394	0.023		WT H2O	Bacteroidales	6	0.343	0.032		WT H2O	Bacteroidales	4	0.321	0.04		WT H2O	Anaeroplasmatales	4	0.011	0.006			WT H2O	Bacteroidales	4	0.113	0.01
WT H2O	Bifidobacteriales	6	0.014	0.005		WT H2O	Campylobacterales	6	0.012	0.006		WT H2O	Bifidobacteriales	4	0.001	0		WT H2O	Bacteroidales	4	0.375	0.017			WT H2O	Clostridiales	4	0.687	0.055
WT H2O	Clostridiales	6	0.257	0.049		WT H2O	Candidatus_Saccharibacteria	6	0.01	0.001		WT H2O	Clostridiales	4	0.236	0.053		WT H2O	Clostridiales	4	0.359	0.019			WT H2O	Desulfovibrionales	4	0.009	0.005
WT H2O	Eggerthellales	6	0.011	0.001		WT H2O	Clostridiales	6	0.377	0.056		WT H2O	Eggerthellales	4	0.026	0.009		WT H2O	Eggerthellales	4	0.012	0.003			WT H2O	Eggerthellales	4	0.01	0.001
WT H2O	Erysipelotrichales	6	0.241	0.048		WT H2O	Erysipelotrichales	6	0.128	0.046		WT H2O	Erysipelotrichales	4	0.123	0.046		WT H2O	Erysipelotrichales	4	0.087	0.046			WT H2O	Erysipelotrichales	4	0.021	0.011
WT H2O	Lactobacillales	6	0.037	0.011		WT H2O	Lactobacillales	6	0.073	0.027		WT H2O	Lactobacillales	4	0.284	0.066		WT H2O	Lactobacillales	4	0.145	0.054			WT H2O	Lactobacillales	4	0.148	0.042
WT H2O	Other	6	0.046	0.006		WT H2O	Other	6	0.058	0.011		WT H2O	Other	4	0.01	0.002		WT H2O	Other	4	0.013	0.007			WT H2O	Other	4	0.012	0.004
WT PMX	Bacteroidales	5	0.313	0.018		WT PMX	Bacteroidales	5	0.29	0.032		WT PMX	Bacteroidales	4	0.314	0.039		WT PMX	Anaeroplasmatales	4	0.001	0.001			WT PMX	Bacteroidales	3	0.135	0.007
WT PMX	Bifidobacteriales	5	0.017	0.006		WT PMX	Campylobacterales	5	0.022	0.01		WT PMX	Bifidobacteriales	4	0.032	0.018		WT PMX	Bacteroidales	4	0.392	0.04			WT PMX	Clostridiales	3	0.649	0.058
WT PMX	Clostridiales	5	0.265	0.037		WT PMX	Candidatus_Saccharibacteria	5	0.017	0.003		WT PMX	Clostridiales	4	0.158	0.019		WT PMX	Clostridiales	4	0.269	0.053			WT PMX	Desulfovibrionales	3	0.022	0.002
WT PMX	Eggerthellales	5	0.013	0.002		WT PMX	Clostridiales	5	0.369	0.072		WT PMX	Eggerthellales	4	0.025	0.003		WT PMX	Eggerthellales	4	0.016	0.001			WT PMX	Eggerthellales	3	0.013	0.002
WT PMX	Erysipelotrichales	5	0.273	0.028		WT PMX	Erysipelotrichales	5	0.185	0.053		WT PMX	Erysipelotrichales	4	0.081	0.044		WT PMX	Erysipelotrichales	4	0.132	0.072			WT PMX	Erysipelotrichales	3	0.019	0.016
WT PMX	Lactobacillales	5	0.043	0.01		WT PMX	Lactobacillales	5	0.047	0.015		WT PMX	Lactobacillales	4	0.378	0.071		WT PMX	Lactobacillales	4	0.172	0.078			WT PMX	Lactobacillales	3	0.154	0.048
WT PMX	Other	5	0.076	0.011		WT PMX	Other	5	0.07	0.01		WT PMX	Other	4	0.012	0.003		WT PMX	Other	4	0.018	0.01			WT PMX	Other	3	0.008	0.003

## Sheet: ArcPMX_OrderGenus
Descriptive Statistics- Arc PMX 2 weeks Post Treatment							Two-Way ANOVA - Arc PMX 2 weeks Post Treatment							Tukey HSD- Arc PMX 2 weeks Post Treatment
Genotype	Treatment	variable	n	mean	se		term	df	sumsq	meansq	statistic	p.value		term	contrast	null.value	estimate	conf.low	conf.high	adj.p.value
WT	H2O	Erysipelotrichales	6	11358	2273.81		Genotype	1	3.18758e+08	3.18758e+08	14.4992	0.00140686		Genotype	Arc-WT	0	-7800.88	-12123.2	-3478.58	0.00140686
WT	PMX	Erysipelotrichales	5	12880.8	1336.29		Treatment	1	1.07094e+06	1.07094e+06	0.0487136	0.827946		Treatment	PMX-H2O	0	447.356	-3874.95	4769.66	0.829745
Arc	H2O	Erysipelotrichales	4	4701.75	2527.84		Genotype:Treatment	1	6.61812e+06	6.61812e+06	0.301037	0.590367		Genotype:Treatment	Arc:H2O-WT:H2O	0	-6656.25	-15259.5	1946.98	0.163296
Arc	PMX	Erysipelotrichales	6	3947.67	1881.81		Residuals	17	3.73735e+08	2.19844e+07	NA	NA		Genotype:Treatment	WT:PMX-WT:H2O	0	1522.8	-6547.74	9593.34	0.948934
														Genotype:Treatment	Arc:PMX-WT:H2O	0	-7410.33	-15105.3	284.628	0.0613014
														Genotype:Treatment	WT:PMX-Arc:H2O	0	8179.05	-761.688	17119.8	0.07953
														Genotype:Treatment	Arc:PMX-Arc:H2O	0	-754.083	-9357.31	7849.15	0.99436
														Genotype:Treatment	Arc:PMX-WT:PMX	0	-8933.13	-17003.7	-862.589	0.0273112
																							Three-Way ANOVA Age-GenotypeByTreatment
																							term	df	sumsq	meansq	statistic	p.value
																							Time_Post_Treatment	1	2.91367e+07	2.91367e+07	1.14405	0.292333
																							Genotype	1	2.12742e+08	2.12742e+08	8.35332	0.00666049
																							Treatment	1	667228	667228	0.0261987	0.872374
Descriptive Statistics- Arc PMX 12 weeks Post Treatment							Two-Way ANOVA- Arc PMX 12 weeks Post Treatment							Tukey HSD-Arc PMX 12 weeks Post Treatment									Time_Post_Treatment:Genotype	1	1.13708e+08	1.13708e+08	4.46472	0.042021
Genotype	Treatment	variable	n	mean	se		term	df	sumsq	meansq	statistic	p.value		term	contrast	null.value	estimate	conf.low	conf.high	adj.p.value			Time_Post_Treatment:Treatment	1	5.20003e+06	5.20003e+06	0.204179	0.654238
WT	H2O	Erysipelotrichales	6	6030.67	2164.24		Genotype	1	7.69228e+06	7.69228e+06	0.265694	0.612873		Genotype	Arc-WT	0	-1211.83	-6171.97	3748.31	0.612873			Genotype:Treatment	1	6.45805e+07	6.45805e+07	2.53575	0.12055
WT	PMX	Erysipelotrichales	5	8706	2496.24		Treatment	1	4.79632e+06	4.79632e+06	0.165667	0.689071		Treatment	PMX-H2O	0	-946.725	-5906.87	4013.42	0.692193			Time_Post_Treatment:Genotype:Treatment	1	1.93427e+07	1.93427e+07	0.75949	0.389601
Arc	H2O	Erysipelotrichales	4	9098.75	3683.37		Genotype:Treatment	1	7.73051e+07	7.73051e+07	2.67015	0.120628		Genotype:Treatment	Arc:H2O-WT:H2O	0	3068.08	-6804.71	12940.9	0.813424			Residuals	34	8.65913e+08	2.5468e+07	NA	NA
Arc	PMX	Erysipelotrichales	6	3992.33	1463.19		Residuals	17	4.92177e+08	2.89516e+07	NA	NA		Genotype:Treatment	WT:PMX-WT:H2O	0	2675.33	-6586.17	11936.8	0.843702
														Genotype:Treatment	Arc:PMX-WT:H2O	0	-2038.33	-10868.8	6792.16	0.911933
														Genotype:Treatment	WT:PMX-Arc:H2O	0	-392.75	-10652.9	9867.36	0.99952
														Genotype:Treatment	Arc:PMX-Arc:H2O	0	-5106.42	-14979.2	4766.38	0.475787
														Genotype:Treatment	Arc:PMX-WT:PMX	0	-4713.67	-13975.2	4547.83	0.489182
Descriptive Statistics- Arc PMX 2 weeks Post Treatment							Two-Way ANOVA - Arc PMX 2 weeks Post Treatment							Tukey HSD- Arc PMX 2 weeks Post Treatment
Genotype	Treatment	variable	n	mean	se		term	df	sumsq	meansq	statistic	p.value		term	contrast	null.value	estimate	conf.low	conf.high	adj.p.value
WT	H2O	Clostridiales	6	12134.8	2321.81		Genotype	1	1.27553e+07	1.27553e+07	0.448151	0.512204		Genotype	Arc-WT	0	1560.48	-3357.54	6478.51	0.512204
WT	PMX	Clostridiales	5	12493.4	1726.19		Treatment	1	2.83726e+06	2.83726e+06	0.0996859	0.75605		Treatment	PMX-H2O	0	728.148	-4189.88	5646.17	0.758556
Arc	H2O	Clostridiales	4	13149.2	2707.34		Genotype:Treatment	1	865061	865061	0.0303935	0.86366		Genotype:Treatment	Arc:H2O-WT:H2O	0	1014.42	-8774.55	10803.4	0.990779
Arc	PMX	Clostridiales	6	14331	2412.33		Residuals	17	4.83855e+08	2.8462e+07	NA	NA		Genotype:Treatment	WT:PMX-WT:H2O	0	358.567	-8824.3	9541.43	0.99949
														Genotype:Treatment	Arc:PMX-WT:H2O	0	2196.17	-6559.35	10951.7	0.890562
														Genotype:Treatment	WT:PMX-Arc:H2O	0	-655.85	-10828.8	9517.14	0.997727
														Genotype:Treatment	Arc:PMX-Arc:H2O	0	1181.75	-8607.22	10970.7	0.985616
														Genotype:Treatment	Arc:PMX-WT:PMX	0	1837.6	-7345.26	11020.5	0.94
																							Three-Way ANOVA Age-GenotypeByTreatment
																							term	df	sumsq	meansq	statistic	p.value
																							Time_Post_Treatment	1	1.13298e+08	1.13298e+08	2.96243	0.094309
																							Genotype	1	3.24959e+06	3.24959e+06	0.0849678	0.772446
																							Treatment	1	1.51747e+07	1.51747e+07	0.396775	0.53297
Descriptive Statistics- Arc PMX 12 weeks Post Treatment							Two-Way ANOVA- Arc PMX 12 weeks Post Treatment							Tukey HSD-Arc PMX 12 weeks Post Treatment									Time_Post_Treatment:Genotype	1	4.697e+07	4.697e+07	1.22813	0.275548
Genotype	Treatment	variable	n	mean	se		term	df	sumsq	meansq	statistic	p.value		term	contrast	null.value	estimate	conf.low	conf.high	adj.p.value			Time_Post_Treatment:Treatment	1	2.2902e+06	2.2902e+06	0.0598824	0.808153
WT	H2O	Clostridiales	6	17787.3	2636.24		Genotype	1	3.74643e+07	3.74643e+07	0.780052	0.389444		Genotype	Arc-WT	0	-2674.37	-9062.96	3714.21	0.389444			Genotype:Treatment	1	1.80348e+07	1.80348e+07	0.47156	0.496927
WT	PMX	Clostridiales	5	17373.6	3407.27		Treatment	1	1.46276e+07	1.46276e+07	0.304565	0.588217		Treatment	PMX-H2O	0	1653.32	-4735.27	8041.9	0.592157			Time_Post_Treatment:Genotype:Treatment	1	8.59311e+06	8.59311e+06	0.224686	0.638522
Arc	H2O	Clostridiales	4	12477.8	2719.7		Genotype:Treatment	1	2.57629e+07	2.57629e+07	0.536415	0.4739		Genotype:Treatment	Arc:H2O-WT:H2O	0	-5309.58	-18025.6	7406.42	0.642905			Residuals	34	1.30033e+09	3.8245e+07	NA	NA
Arc	PMX	Clostridiales	6	16556.3	3093.17		Residuals	17	8.16474e+08	4.80279e+07	NA	NA		Genotype:Treatment	WT:PMX-WT:H2O	0	-413.733	-12342.4	11514.9	0.999642
														Genotype:Treatment	Arc:PMX-WT:H2O	0	-1231	-12604.5	10142.5	0.98953
														Genotype:Treatment	WT:PMX-Arc:H2O	0	4895.85	-8319.01	18110.7	0.721445
														Genotype:Treatment	Arc:PMX-Arc:H2O	0	4078.58	-8637.42	16794.6	0.798921
														Genotype:Treatment	Arc:PMX-WT:PMX	0	-817.267	-12745.9	11111.4	0.997278
Descriptive Statistics- Arc PMX 2 weeks Post Treatment							Two-Way ANOVA - Arc PMX 2 weeks Post Treatment							Tukey HSD- Arc PMX 2 weeks Post Treatment
Genotype	Treatment	variable	n	mean	se		term	df	sumsq	meansq	statistic	p.value		term	contrast	null.value	estimate	conf.low	conf.high	adj.p.value
WT	H2O	Alistipes	6	1156.83	243.647		Genotype	1	7672.77	7672.77	0.0358093	0.852151		Genotype	Arc-WT	0	-38.2727	-464.986	388.44	0.852151
WT	PMX	Alistipes	5	896	153.169		Treatment	1	78733.3	78733.3	0.367453	0.552405		Treatment	PMX-H2O	0	-121.297	-548.01	305.416	0.556594
Arc	H2O	Alistipes	4	981	266.766		Genotype:Treatment	1	109221	109221	0.509741	0.484939		Genotype:Treatment	Arc:H2O-WT:H2O	0	-175.833	-1025.17	673.507	0.934197
Arc	PMX	Alistipes	6	1012.67	133.97		Residuals	17	3.64254e+06	214267	NA	NA		Genotype:Treatment	WT:PMX-WT:H2O	0	-260.833	-1057.59	535.919	0.789074
														Genotype:Treatment	Arc:PMX-WT:H2O	0	-144.167	-903.84	615.506	0.948119
														Genotype:Treatment	WT:PMX-Arc:H2O	0	-85	-967.66	797.66	0.992562
														Genotype:Treatment	Arc:PMX-Arc:H2O	0	31.6667	-817.674	881.007	0.999556
														Genotype:Treatment	Arc:PMX-WT:PMX	0	116.667	-680.085	913.419	0.974941
																							Three-Way ANOVA Age-GenotypeByTreatment
																							term	df	sumsq	meansq	statistic	p.value
																							Time_Post_Treatment	1	99085.7	99085.7	0.586481	0.449067
																							Genotype	1	123732	123732	0.732359	0.398111
																							Treatment	1	8842.68	8842.68	0.0523392	0.820412
Descriptive Statistics- Arc PMX 12 weeks Post Treatment							Two-Way ANOVA- Arc PMX 12 weeks Post Treatment							Tukey HSD-Arc PMX 12 weeks Post Treatment									Time_Post_Treatment:Genotype	1	51928.4	51928.4	0.30736	0.582933
Genotype	Treatment	variable	n	mean	se		term	df	sumsq	meansq	statistic	p.value		term	contrast	null.value	estimate	conf.low	conf.high	adj.p.value			Time_Post_Treatment:Treatment	1	240940	240940	1.4261	0.240666
WT	H2O	Alistipes	6	1050	182.093		Genotype	1	167987	167987	1.35877	0.259845		Genotype	Arc-WT	0	-179.082	-503.214	145.051	0.259845
WT	PMX	Alistipes	5	958	154.801		Treatment	1	171049	171049	1.38354	0.255709		Treatment	PMX-H2O	0	178.785	-145.348	502.917	0.260608
Arc	H2O	Alistipes	4	532.25	116.275		Genotype:Treatment	1	439501	439501	3.55492	0.0765782		Genotype:Treatment	Arc:H2O-WT:H2O	0	-517.75	-1162.91	127.412	0.141826
Arc	PMX	Alistipes	6	1027	124.566		Residuals	17	2.10174e+06	123632	NA	NA		Genotype:Treatment	WT:PMX-WT:H2O	0	-92	-697.215	513.215	0.972125
														Genotype:Treatment	Arc:PMX-WT:H2O	0	-23	-600.05	554.05	0.999458
														Genotype:Treatment	WT:PMX-Arc:H2O	0	425.75	-244.722	1096.22	0.304952
														Genotype:Treatment	Arc:PMX-Arc:H2O	0	494.75	-150.412	1139.91	0.168758
														Genotype:Treatment	Arc:PMX-WT:PMX	0	69	-536.215	674.215	0.987818
Descriptive Statistics- Arc PMX 2 weeks Post Treatment							Two-Way ANOVA - Arc PMX 2 weeks Post Treatment							Tukey HSD- Arc PMX 2 weeks Post Treatment
Genotype	Treatment	variable	n	mean	se		term	df	sumsq	meansq	statistic	p.value		term	contrast	null.value	estimate	conf.low	conf.high	adj.p.value
WT	H2O	Turicibacter	6	2093.67	420.753		Genotype	1	2.41773e+07	2.41773e+07	38.1875	1.00872e-05		Genotype	Arc-WT	0	-2148.41	-2881.91	-1414.91	1.00872e-05
WT	PMX	Turicibacter	5	2417.6	517.264		Treatment	1	48263.7	48263.7	0.0762315	0.785799		Treatment	PMX-H2O	0	94.9686	-638.533	828.47	0.788018
Arc	H2O	Turicibacter	4	189	86.363		Genotype:Treatment	1	299998	299998	0.473841	0.500512		Genotype:Treatment	Arc:H2O-WT:H2O	0	-1904.67	-3364.65	-444.687	0.00856978
Arc	PMX	Turicibacter	6	28.167	19.41		Residuals	17	1.0763e+07	633120	NA	NA		Genotype:Treatment	WT:PMX-WT:H2O	0	323.933	-1045.65	1693.52	0.906096
														Genotype:Treatment	Arc:PMX-WT:H2O	0	-2065.5	-3371.35	-759.655	0.0016415
														Genotype:Treatment	WT:PMX-Arc:H2O	0	2228.6	711.345	3745.86	0.00321748
														Genotype:Treatment	Arc:PMX-Arc:H2O	0	-160.833	-1620.81	1299.15	0.988977
														Genotype:Treatment	Arc:PMX-WT:PMX	0	-2389.43	-3759.02	-1019.85	0.000627177
																							Three-Way ANOVA Age-GenotypeByTreatment
																							term	df	sumsq	meansq	statistic	p.value
																							Time_Post_Treatment	1	7.13831e+06	7.13831e+06	3.55242	0.0680301
																							Genotype	1	2.94652e+07	2.94652e+07	14.6635	0.000526679
																							Treatment	1	573904	573904	0.285606	0.596528
Descriptive Statistics- Arc PMX 12 weeks Post Treatment							Two-Way ANOVA- Arc PMX 12 weeks Post Treatment							Tukey HSD-Arc PMX 12 weeks Post Treatment									Time_Post_Treatment:Genotype	1	2.32732e+06	2.32732e+06	1.15821	0.289415
Genotype	Treatment	variable	n	mean	se		term	df	sumsq	meansq	statistic	p.value		term	contrast	null.value	estimate	conf.low	conf.high	adj.p.value			Time_Post_Treatment:Treatment	1	199698	199698	0.0993809	0.754501
WT	H2O	Turicibacter	6	1792.67	799.05		Genotype	1	7.61526e+06	7.61526e+06	2.24923	0.152023		Genotype	Arc-WT	0	-1205.75	-2901.97	490.48	0.152023			Genotype:Treatment	1	8.05987e+06	8.05987e+06	4.01104	0.0532288
WT	PMX	Turicibacter	5	3605.2	899.447		Treatment	1	725338	725338	0.214234	0.649338		Treatment	PMX-H2O	0	368.163	-1328.06	2064.39	0.6528			Time_Post_Treatment:Genotype:Treatment	1	4.26173e+06	4.26173e+06	2.12087	0.154477
Arc	H2O	Turicibacter	4	2164.5	1082.18		Genotype:Treatment	1	1.20216e+07	1.20216e+07	3.55067	0.0767387		Genotype:Treatment	Arc:H2O-WT:H2O	0	371.833	-3004.38	3748.04	0.988985			Residuals	34	6.83203e+07	2.00942e+06	NA	NA
Arc	PMX	Turicibacter	6	908.333	521.838		Residuals	17	5.75573e+07	3.38572e+06	NA	NA		Genotype:Treatment	WT:PMX-WT:H2O	0	1812.53	-1354.63	4979.7	0.390751
														Genotype:Treatment	Arc:PMX-WT:H2O	0	-884.333	-3904.11	2135.44	0.838363
														Genotype:Treatment	WT:PMX-Arc:H2O	0	1440.7	-2067.96	4949.36	0.654657
														Genotype:Treatment	Arc:PMX-Arc:H2O	0	-1256.17	-4632.38	2120.04	0.718864
														Genotype:Treatment	Arc:PMX-WT:PMX	0	-2696.87	-5864.03	470.3	0.11078
Descriptive Statistics- Arc PMX 2 weeks Post Treatment							Two-Way ANOVA - Arc PMX 2 weeks Post Treatment							Tukey HSD- Arc PMX 2 weeks Post Treatment
Genotype	Treatment	variable	n	mean	se		term	df	sumsq	meansq	statistic	p.value		term	contrast	null.value	estimate	conf.low	conf.high	adj.p.value
WT	H2O	Bacteroidales	6	18585.3	1101.04		Genotype	1	3.64928e+07	3.64928e+07	4.13599	0.0578938		Genotype	Arc-WT	0	2639.47	-98.7713	5377.72	0.0578938
WT	PMX	Bacteroidales	5	14762.6	866.495		Treatment	1	1.9722e+07	1.9722e+07	2.23523	0.153229		Treatment	PMX-H2O	0	-1919.75	-4657.99	818.493	0.157387
Arc	H2O	Bacteroidales	4	19394.8	1989.46		Genotype:Treatment	1	2.01895e+07	2.01895e+07	2.28821	0.148728		Genotype:Treatment	Arc:H2O-WT:H2O	0	809.417	-4640.85	6259.69	0.973912
Arc	PMX	Bacteroidales	6	19548.8	1305.31		Residuals	17	1.49995e+08	8.82325e+06	NA	NA		Genotype:Treatment	WT:PMX-WT:H2O	0	-3822.73	-8935.54	1290.07	0.184895
														Genotype:Treatment	Arc:PMX-WT:H2O	0	963.5	-3911.37	5838.37	0.941997
														Genotype:Treatment	WT:PMX-Arc:H2O	0	-4632.15	-10296.2	1031.94	0.131424
														Genotype:Treatment	Arc:PMX-Arc:H2O	0	154.083	-5296.19	5604.35	0.999806
														Genotype:Treatment	Arc:PMX-WT:PMX	0	4786.23	-326.575	9899.04	0.0709359
																							Three-Way ANOVA Age-GenotypeByTreatment
																							term	df	sumsq	meansq	statistic	p.value
																							Time_Post_Treatment	1	4.10139e+07	4.10139e+07	3.70479	0.0626569
																							Genotype	1	6.49669e+07	6.49669e+07	5.86848	0.0208929
																							Treatment	1	3.12321e+07	3.12321e+07	2.8212	0.102195
Descriptive Statistics- Arc PMX 12 weeks Post Treatment							Two-Way ANOVA- Arc PMX 12 weeks Post Treatment							Tukey HSD-Arc PMX 12 weeks Post Treatment									Time_Post_Treatment:Genotype	1	233249	233249	0.0210695	0.885447
Genotype	Treatment	variable	n	mean	se		term	df	sumsq	meansq	statistic	p.value		term	contrast	null.value	estimate	conf.low	conf.high	adj.p.value			Time_Post_Treatment:Treatment	1	478687	478687	0.0432399	0.836515
WT	H2O	Bacteroidales	6	16139.3	1524.71		Genotype	1	2.87073e+07	2.87073e+07	2.15557	0.160313		Genotype	Arc-WT	0	2341.05	-1023.09	5705.18	0.160313			Genotype:Treatment	1	2.29915e+07	2.29915e+07	2.07683	0.158698
WT	PMX	Bacteroidales	5	13662.4	1519.92		Treatment	1	1.19888e+07	1.19888e+07	0.900213	0.356018		Treatment	PMX-H2O	0	-1496.78	-4860.91	1867.35	0.361029			Time_Post_Treatment:Genotype:Treatment	1	2.43203e+06	2.43203e+06	0.219685	0.642271
Arc	H2O	Bacteroidales	4	17625.8	2266.2		Genotype:Treatment	1	5.23406e+06	5.23406e+06	0.393015	0.539048		Genotype:Treatment	Arc:H2O-WT:H2O	0	1486.42	-5209.64	8182.47	0.920614			Residuals	34	3.76397e+08	1.10705e+07	NA	NA
Arc	PMX	Bacteroidales	6	17173.7	1275.78		Residuals	17	2.26402e+08	1.33177e+07	NA	NA		Genotype:Treatment	WT:PMX-WT:H2O	0	-2476.93	-8758.39	3804.52	0.682057
														Genotype:Treatment	Arc:PMX-WT:H2O	0	1034.33	-4954.8	7023.47	0.960061
														Genotype:Treatment	WT:PMX-Arc:H2O	0	-3963.35	-10922.1	2995.39	0.394785
														Genotype:Treatment	Arc:PMX-Arc:H2O	0	-452.083	-7148.14	6243.97	0.997394
														Genotype:Treatment	Arc:PMX-WT:PMX	0	3511.27	-2770.19	9792.72	0.410544

## Sheet: TgPMX_OrderGenus
Descriptive Statistics- Tg PMX 0 weeks Post Treatment							Two-Way ANOVA - Tg PMX 0 weeks Post Treatment							Tukey HSD- Tg PMX 0 weeks Post Treatment
Genotype	Treatment	variable	n	mean	se		term	df	sumsq	meansq	statistic	p.value		term	contrast	null.value	estimate	conf.low	conf.high	adj.p.value
WT	H2O	Erysipelotrichales	4	5787.5	2159.34		Genotype	1	4.719e+07	4.719e+07	5.16037	0.0423121		Genotype	Tg2576-WT	0	-3434.75	-6729.14	-140.363	0.0423121
WT	PMX	Erysipelotrichales	4	3912.5	2060.32		Treatment	1	8.91712e+06	8.91712e+06	0.975113	0.342901		Treatment	PMX-H2O	0	-1492.89	-4813.32	1827.54	0.346616
Tg2576	H2O	Erysipelotrichales	3	2124.67	264.871		Genotype:Treatment	1	529840	529840	0.0579396	0.813846		Genotype:Treatment	Tg2576:H2O-WT:H2O	0	-3662.83	-10519.9	3194.24	0.421736
Tg2576	PMX	Erysipelotrichales	5	989.6	348.116		Residuals	12	1.09736e+08	9.1447e+06	NA	NA		Genotype:Treatment	WT:PMX-WT:H2O	0	-1875	-8223.42	4473.42	0.816679
														Genotype:Treatment	Tg2576:PMX-WT:H2O	0	-4797.9	-10820.5	1224.74	0.137491			Three-Way ANOVA Age-GenotypeByTreatment
														Genotype:Treatment	WT:PMX-Tg2576:H2O	0	1787.83	-5069.24	8644.91	0.864633			term	df	sumsq	meansq	statistic	p.value
														Genotype:Treatment	Tg2576:PMX-Tg2576:H2O	0	-1135.07	-7691.68	5421.55	0.954155			Pre-Post	1	35711.3	35711.3	0.00275696	0.95856
														Genotype:Treatment	Tg2576:PMX-WT:PMX	0	-2922.9	-8945.54	3099.74	0.499677			Genotype	1	1.06423e+08	1.06423e+08	8.216	0.00850567
																							Treatment	1	6781.36	6781.36	0.00052353	0.981935
Descriptive Statistics- Tg PMX 12 weeks Post Treatment							Two-Way ANOVA- Tg PMX 12 weeks Post Treatment							Tukey HSD-Tg PMX 12 weeks Post Treatment									Pre-Post:Genotype	1	361463	361463	0.0279054	0.868731
Genotype	Treatment	variable	n	mean	se		term	df	sumsq	meansq	statistic	p.value		term	contrast	null.value	estimate	conf.low	conf.high	adj.p.value			Pre-Post:Treatment	1	1.71455e+07	1.71455e+07	1.32365	0.261272
WT	H2O	Erysipelotrichales	4	4074	2183.61		Genotype	1	5.95945e+07	5.95945e+07	3.55542	0.0837865		Genotype	Tg2576-WT	0	-3859.88	-8320.01	600.259	0.0837865			Genotype:Treatment	1	179744	179744	0.0138764	0.907208
WT	PMX	Erysipelotrichales	4	6184.75	3387.31		Treatment	1	8.23515e+06	8.23515e+06	0.49131	0.496711		Treatment	PMX-H2O	0	1434.67	-3060.73	5930.06	0.50008			Pre-Post:Genotype:Treatment	1	2.11228e+06	2.11228e+06	0.163071	0.689921
Tg2576	H2O	Erysipelotrichales	3	793.667	389.768		Genotype:Treatment	1	1.76219e+06	1.76219e+06	0.105132	0.751338		Genotype:Treatment	Tg2576:H2O-WT:H2O	0	-3280.33	-12563.8	6003.17	0.725122			Residuals	24	3.10876e+08	1.29532e+07	NA	NA
Tg2576	PMX	Erysipelotrichales	5	1555	515.918		Residuals	12	2.01139e+08	1.67616e+07	NA	NA		Genotype:Treatment	WT:PMX-WT:H2O	0	2110.75	-6484.11	10705.6	0.88358
														Genotype:Treatment	Tg2576:PMX-WT:H2O	0	-2519	-10672.8	5634.8	0.796315
														Genotype:Treatment	WT:PMX-Tg2576:H2O	0	5391.08	-3892.42	14674.6	0.353956
														Genotype:Treatment	Tg2576:PMX-Tg2576:H2O	0	761.333	-8115.4	9638.06	0.993895
														Genotype:Treatment	Tg2576:PMX-WT:PMX	0	-4629.75	-12783.5	3524.05	0.372048
Descriptive Statistics- Tg PMX 0 weeks Post Treatment							Two-Way ANOVA - Tg PMX 0 weeks Post Treatment							Tukey HSD- Tg PMX 0 weeks Post Treatment
Genotype	Treatment	variable	n	mean	se		term	df	sumsq	meansq	statistic	p.value		term	contrast	null.value	estimate	conf.low	conf.high	adj.p.value
WT	H2O	Clostridiales	4	11109.8	2489.87		Genotype	1	2.03243e+07	2.03243e+07	1.52784	0.240086		Genotype	Tg2576-WT	0	2254.12	-1719.25	6227.5	0.240086
WT	PMX	Clostridiales	4	9306	2343.6		Treatment	1	2.75778e+07	2.75778e+07	2.0731	0.175491		Treatment	PMX-H2O	0	-2625.4	-6630.18	1379.39	0.178697
Tg2576	H2O	Clostridiales	3	14705.3	128.764		Genotype:Treatment	1	3.08546e+06	3.08546e+06	0.231943	0.63875		Genotype:Treatment	Tg2576:H2O-WT:H2O	0	3595.58	-4674.76	11865.9	0.585421
Tg2576	PMX	Clostridiales	5	11116	980.547		Residuals	12	1.59632e+08	1.33027e+07	NA	NA		Genotype:Treatment	WT:PMX-WT:H2O	0	-1803.75	-9460.6	5853.1	0.895352
														Genotype:Treatment	Tg2576:PMX-WT:H2O	0	6.25	-7257.67	7270.17	1			Three-Way ANOVA Age-GenotypeByTreatment
														Genotype:Treatment	WT:PMX-Tg2576:H2O	0	-5399.33	-13669.7	2871.01	0.263697			term	df	sumsq	meansq	statistic	p.value
														Genotype:Treatment	Tg2576:PMX-Tg2576:H2O	0	-3589.33	-11497.3	4318.62	0.552565			Pre-Post	1	2.0569e+08	2.0569e+08	10.1289	0.00400588
														Genotype:Treatment	Tg2576:PMX-WT:PMX	0	1810	-5453.92	9073.92	0.879205			Genotype	1	6.07092e+07	6.07092e+07	2.98953	0.096649
																							Treatment	1	3.90579e+07	3.90579e+07	1.92335	0.178235
Descriptive Statistics- Tg PMX 12 weeks Post Treatment							Two-Way ANOVA- Tg PMX 12 weeks Post Treatment							Tukey HSD-Tg PMX 12 weeks Post Treatment									Pre-Post:Genotype	1	2.005e+06	2.005e+06	0.0987334	0.75607
Genotype	Treatment	variable	n	mean	se		term	df	sumsq	meansq	statistic	p.value		term	contrast	null.value	estimate	conf.low	conf.high	adj.p.value			Pre-Post:Treatment	1	1.38543e+06	1.38543e+06	0.0682235	0.79617
WT	H2O	Clostridiales	4	16878.8	917.248		Genotype	1	4.23899e+07	4.23899e+07	1.55207	0.236605		Genotype	Tg2576-WT	0	3255.38	-2437.94	8948.69	0.236605			Genotype:Treatment	1	4.7474e+06	4.7474e+06	0.233779	0.633118
WT	PMX	Clostridiales	4	12677	2467.95		Treatment	1	1.28656e+07	1.28656e+07	0.471063	0.505544		Treatment	PMX-H2O	0	-1793.21	-7531.53	3945.12	0.508878			Pre-Post:Genotype:Treatment	1	2.17435e+07	2.17435e+07	1.07072	0.311097
Tg2576	H2O	Clostridiales	3	17585.7	876.998		Genotype:Treatment	1	2.34054e+07	2.34054e+07	0.856969	0.372831		Genotype:Treatment	Tg2576:H2O-WT:H2O	0	706.917	-11143.4	12557.2	0.997914			Residuals	24	4.87374e+08	2.03072e+07	NA	NA
Tg2576	PMX	Clostridiales	5	18301.8	3463.68		Residuals	12	3.27742e+08	2.73118e+07	NA	NA		Genotype:Treatment	WT:PMX-WT:H2O	0	-4201.75	-15173	6769.5	0.674934
														Genotype:Treatment	Tg2576:PMX-WT:H2O	0	1423.05	-8985.19	11831.3	0.97638
														Genotype:Treatment	WT:PMX-Tg2576:H2O	0	-4908.67	-16759	6941.64	0.620957
														Genotype:Treatment	Tg2576:PMX-Tg2576:H2O	0	716.133	-10614.9	12047.2	0.997523
														Genotype:Treatment	Tg2576:PMX-WT:PMX	0	5624.8	-4783.44	16033	0.412236
Descriptive Statistics- Tg PMX 0 weeks Post Treatment							Two-Way ANOVA - Tg PMX 0 weeks Post Treatment							Tukey HSD- Tg PMX 0 weeks Post Treatment
Genotype	Treatment	variable	n	mean	se		term	df	sumsq	meansq	statistic	p.value		term	contrast	null.value	estimate	conf.low	conf.high	adj.p.value
WT	H2O	Alistipes	4	1040.5	810.179		Genotype	1	441893	441893	0.651954	0.435128		Genotype	Tg2576-WT	0	-332.375	-1229.27	564.516	0.435128
WT	PMX	Alistipes	4	402.75	71.159		Treatment	1	460446	460446	0.679327	0.425898		Treatment	PMX-H2O	0	-339.238	-1243.22	564.743	0.429496
Tg2576	H2O	Alistipes	3	409.333	49.283		Genotype:Treatment	1	354940	354940	0.523667	0.48315		Genotype:Treatment	Tg2576:H2O-WT:H2O	0	-631.167	-2497.99	1235.66	0.750251
Tg2576	PMX	Alistipes	5	377.2	95.276		Residuals	12	8.13356e+06	677797	NA	NA		Genotype:Treatment	WT:PMX-WT:H2O	0	-637.75	-2366.1	1090.6	0.698805
														Genotype:Treatment	Tg2576:PMX-WT:H2O	0	-663.3	-2302.95	976.352	0.637739			Three-Way ANOVA Age-GenotypeByTreatment
														Genotype:Treatment	WT:PMX-Tg2576:H2O	0	-6.58333	-1873.41	1860.24	1			term	df	sumsq	meansq	statistic	p.value
														Genotype:Treatment	Tg2576:PMX-Tg2576:H2O	0	-32.1333	-1817.16	1752.89	0.999942			Pre-Post	1	2.82982e+06	2.82982e+06	1.30289	0.264948
														Genotype:Treatment	Tg2576:PMX-WT:PMX	0	-25.55	-1665.2	1614.1	0.999962			Genotype	1	2.85844e+06	2.85844e+06	1.31606	0.262608
																							Treatment	1	2.46285e+06	2.46285e+06	1.13393	0.297536
Descriptive Statistics- Tg PMX 12 weeks Post Treatment							Two-Way ANOVA- Tg PMX 12 weeks Post Treatment							Tukey HSD-Tg PMX 12 weeks Post Treatment									Pre-Post:Genotype	1	563391	563391	0.259393	0.615189
Genotype	Treatment	variable	n	mean	se		term	df	sumsq	meansq	statistic	p.value		term	contrast	null.value	estimate	conf.low	conf.high	adj.p.value			Pre-Post:Treatment	1	371753	371753	0.17116	0.682757
WT	H2O	Alistipes	4	2352.75	1885.68		Genotype	1	2.97994e+06	2.97994e+06	0.81283	0.385023		Genotype	Tg2576-WT	0	-863.125	-2949.03	1222.78	0.385023			Genotype:Treatment	1	2.28849e+06	2.28849e+06	1.05365	0.314903
WT	PMX	Alistipes	4	810.75	215.385		Treatment	1	2.37415e+06	2.37415e+06	0.647592	0.436629		Treatment	PMX-H2O	0	-770.317	-2872.71	1332.07	0.440199			Pre-Post:Genotype:Treatment	1	449209	449209	0.206821	0.653357
Tg2576	H2O	Alistipes	3	701.667	135.009		Genotype:Treatment	1	2.38275e+06	2.38275e+06	0.649937	0.435821		Genotype:Treatment	Tg2576:H2O-WT:H2O	0	-1651.08	-5992.77	2690.6	0.679549			Residuals	24	5.21271e+07	2.17196e+06	NA	NA
Tg2576	PMX	Alistipes	5	728.8	181.372		Residuals	12	4.39935e+07	3.66613e+06	NA	NA		Genotype:Treatment	WT:PMX-WT:H2O	0	-1542	-5561.62	2477.62	0.673835
														Genotype:Treatment	Tg2576:PMX-WT:H2O	0	-1623.95	-5437.29	2189.39	0.600798
														Genotype:Treatment	WT:PMX-Tg2576:H2O	0	109.083	-4232.6	4450.77	0.999842
														Genotype:Treatment	Tg2576:PMX-Tg2576:H2O	0	27.1333	-4124.31	4178.58	0.999997
														Genotype:Treatment	Tg2576:PMX-WT:PMX	0	-81.95	-3895.29	3731.39	0.999901
Descriptive Statistics- Tg PMX 0 weeks Post Treatment							Two-Way ANOVA - Tg PMX 0 weeks Post Treatment							Tukey HSD- Tg PMX 0 weeks Post Treatment
Genotype	Treatment	variable	n	mean	se		term	df	sumsq	meansq	statistic	p.value		term	contrast	null.value	estimate	conf.low	conf.high	adj.p.value
WT	H2O	Turicibacter	4	2626.5	1482.83		Genotype	1	1.66321e+07	1.66321e+07	3.39197	0.0903534		Genotype	Tg2576-WT	0	-2039.12	-4451.46	373.211	0.0903534
WT	PMX	Turicibacter	4	2375.75	1510.76		Treatment	1	696208	696208	0.141985	0.712894		Treatment	PMX-H2O	0	-417.143	-2848.55	2014.26	0.715069
Tg2576	H2O	Turicibacter	3	842.333	842.333		Genotype:Treatment	1	123880	123880	0.0252641	0.876354		Genotype:Treatment	Tg2576:H2O-WT:H2O	0	-1784.17	-6805.3	3236.97	0.721817
Tg2576	PMX	Turicibacter	5	233.8	201.182		Residuals	12	5.88406e+07	4.90338e+06	NA	NA		Genotype:Treatment	WT:PMX-WT:H2O	0	-250.75	-4899.42	4397.92	0.998454
														Genotype:Treatment	Tg2576:PMX-WT:H2O	0	-2392.7	-6802.81	2017.41	0.409025			Three-Way ANOVA Age-GenotypeByTreatment
														Genotype:Treatment	WT:PMX-Tg2576:H2O	0	1533.42	-3487.72	6554.55	0.801701			term	df	sumsq	meansq	statistic	p.value
														Genotype:Treatment	Tg2576:PMX-Tg2576:H2O	0	-608.533	-5409.66	4192.59	0.980982			Pre-Post	1	548366	548366	0.0816565	0.777517
														Genotype:Treatment	Tg2576:PMX-WT:PMX	0	-2141.95	-6552.06	2268.16	0.499063			Genotype	1	4.58044e+07	4.58044e+07	6.82068	0.0152961
																							Treatment	1	649385	649385	0.0966991	0.758512
Descriptive Statistics- Tg PMX 12 weeks Post Treatment							Two-Way ANOVA- Tg PMX 12 weeks Post Treatment							Tukey HSD-Tg PMX 12 weeks Post Treatment									Pre-Post:Genotype	1	1.00076e+06	1.00076e+06	0.149022	0.702873
Genotype	Treatment	variable	n	mean	se		term	df	sumsq	meansq	statistic	p.value		term	contrast	null.value	estimate	conf.low	conf.high	adj.p.value			Pre-Post:Treatment	1	3.9436e+06	3.9436e+06	0.587237	0.450962
WT	H2O	Turicibacter	4	2110.25	1915.29		Genotype	1	30173049	30173049	3.53826	0.084448		Genotype	Tg2576-WT	0	-2746.5	-5927.8	434.802	0.084448			Genotype:Treatment	1	2.89259e+06	2.89259e+06	0.430732	0.517873
WT	PMX	Turicibacter	4	4123	2174.55		Treatment	1	3.89678e+06	3.89678e+06	0.456958	0.511867		Treatment	PMX-H2O	0	986.889	-2219.56	4193.34	0.515175			Pre-Post:Genotype:Treatment	1	1.44723e+06	1.44723e+06	0.215505	0.64667
Tg2576	H2O	Turicibacter	3	416.667	396.749		Genotype:Treatment	1	4.21594e+06	4.21594e+06	0.494384	0.495394		Genotype:Treatment	Tg2576:H2O-WT:H2O	0	-1693.58	-8315.28	4928.11	0.870991			Residuals	24	1.61173e+08	6.71552e+06	NA	NA
Tg2576	PMX	Turicibacter	5	342.2	176.573		Residuals	12	1.02332e+08	8.52766e+06	NA	NA		Genotype:Treatment	WT:PMX-WT:H2O	0	2012.75	-4117.75	8143.25	0.766017
														Genotype:Treatment	Tg2576:PMX-WT:H2O	0	-1768.05	-7583.95	4047.85	0.803799
														Genotype:Treatment	WT:PMX-Tg2576:H2O	0	3706.33	-2915.36	10328	0.38365
														Genotype:Treatment	Tg2576:PMX-Tg2576:H2O	0	-74.4667	-6406.02	6257.08	0.999984
														Genotype:Treatment	Tg2576:PMX-WT:PMX	0	-3780.8	-9596.7	2035.1	0.266823
Descriptive Statistics- Tg PMX 0 weeks Post Treatment							Two-Way ANOVA - Tg PMX 0 weeks Post Treatment							Tukey HSD- Tg PMX 0 weeks Post Treatment
Genotype	Treatment	variable	n	mean	se		term	df	sumsq	meansq	statistic	p.value		term	contrast	null.value	estimate	conf.low	conf.high	adj.p.value
WT	H2O	Bacteroidales	4	15110.2	1865.23		Genotype	1	8.98657e+07	8.98657e+07	11.7987	0.00494057		Genotype	Tg2576-WT	0	-4739.88	-7746.44	-1733.31	0.00494057
WT	PMX	Bacteroidales	4	16231.2	1493.88		Treatment	1	3.14618e+06	3.14618e+06	0.41307	0.532504		Treatment	PMX-H2O	0	886.762	-2143.57	3917.09	0.535721
Tg2576	H2O	Bacteroidales	3	10514.3	478.601		Genotype:Treatment	1	199936	199936	0.0262501	0.873987		Genotype:Treatment	Tg2576:H2O-WT:H2O	0	-4595.92	-10853.9	1662.06	0.183888
Tg2576	PMX	Bacteroidales	5	11180.8	1036.72		Residuals	12	9.1399e+07	7.61658e+06	NA	NA		Genotype:Treatment	WT:PMX-WT:H2O	0	1121	-4672.76	6914.76	0.937845
														Genotype:Treatment	Tg2576:PMX-WT:H2O	0	-3929.45	-9425.9	1567	0.200908			Three-Way ANOVA Age-GenotypeByTreatment
				15670.8										Genotype:Treatment	WT:PMX-Tg2576:H2O	0	5716.92	-541.063	11974.9	0.0775385			term	df	sumsq	meansq	statistic	p.value
				10847.6										Genotype:Treatment	Tg2576:PMX-Tg2576:H2O	0	666.467	-5317.31	6650.24	0.986903			Time_Post_Treatment	1	8.02961e+07	8.02961e+07	9.1659	0.00581236
														Genotype:Treatment	Tg2576:PMX-WT:PMX	0	-5050.45	-10546.9	445.997	0.0754967			Genotype	1	125960192	125960192	14.3785	0.000889953
																							Treatment	1	1.00133e+07	1.00133e+07	1.14303	0.295649
Descriptive Statistics- Tg PMX 12 weeks Post Treatment							Two-Way ANOVA- Tg PMX 12 weeks Post Treatment							Tukey HSD-Tg PMX 12 weeks Post Treatment									Time_Post_Treatment:Genotype	1	4.76633e+06	4.76633e+06	0.544082	0.467897
Genotype	Treatment	variable	n	mean	se		term	df	sumsq	meansq	statistic	p.value		term	contrast	null.value	estimate	conf.low	conf.high	adj.p.value			Time_Post_Treatment:Treatment	1	430229	430229	0.0491112	0.826492
WT	H2O	Bacteroidales	4	17661.5	823.35		Genotype	1	4.08609e+07	4.08609e+07	4.12568	0.0649937		Genotype	Tg2576-WT	0	-3196.12	-6624.56	232.312	0.0649937			Genotype:Treatment	1	240814	240814	0.0274893	0.869704
WT	PMX	Bacteroidales	4	18472.5	1895.74		Treatment	1	7.29733e+06	7.29733e+06	0.736803	0.407506		Treatment	PMX-H2O	0	1350.51	-2105.03	4806.05	0.411145			Time_Post_Treatment:Genotype:Treatment	1	1.26132e+06	1.26132e+06	0.143981	0.707692
Tg2576	H2O	Bacteroidales	3	13639	1167.53		Genotype:Treatment	1	1.30219e+06	1.30219e+06	0.131481	0.723207		Genotype:Treatment	Tg2576:H2O-WT:H2O	0	-4022.5	-11158.6	3113.59	0.377937			Residuals	24	2.10247e+08	8.76031e+06	NA	NA
Tg2576	PMX	Bacteroidales	5	15610	1723.49		Residuals	12	118848482	9.90404e+06	NA	NA		Genotype:Treatment	WT:PMX-WT:H2O	0	811	-5795.74	7417.74	0.982654
														Genotype:Treatment	Tg2576:PMX-WT:H2O	0	-2051.5	-8319.2	4216.2	0.76762
														Genotype:Treatment	WT:PMX-Tg2576:H2O	0	4833.5	-2302.59	11969.6	0.237318
														Genotype:Treatment	Tg2576:PMX-Tg2576:H2O	0	1971	-4852.41	8794.41	0.82612
														Genotype:Treatment	Tg2576:PMX-WT:PMX	0	-2862.5	-9130.2	3405.2	0.54776

## Sheet: PMX_Supplemental
S7 WT	Descriptive Statistics- WT PMX205 Treatment								t-test WT PMX205 Treatment												PERMANOVA Models	Model: 2 Wweek WT ~ Treatment								PERMANOVA Models	Model: 2 week WT ~ Treatment
	Genotype	Time_Post_Treatment	Treatment	variable	n	mean	se		Genotype	Time_Post_Treatment	.y.	group1	group2	n1	n2	statistic	df	p	p.signif			Term	Df	SumsOfSqs	MeanSqs	F.Model	R2	Pr(>F)			Term	Df	SumsOfSqs	MeanSqs	F.Model	R2	Pr(>F)
	WT	2.7	H2O	Shannon_Diversity	6	7.177	0.124		WT	2	Shannon_Diversity	H2O	PMX	6	5	-0.590603	8.97842	0.569	ns			Treatment	1	0.190315	0.190315	1.24508	0.121529	0.223			Treatment	1	0.20079	0.20079	0.958209	0.0962231	0.506
	WT	2.7	PMX	Shannon_Diversity	5	7.277	0.116		WT	12	Shannon_Diversity	H2O	PMX	6	5	0.0783295	7.47608	0.94	ns			Residuals	9	1.37569	0.152854	NA	0.878471	NA			Residuals	9	1.88593	0.209548	NA	0.903777	NA
	WT	12	H2O	Shannon_Diversity	6	7.485	0.128															Total	10	1.566	NA	NA	1	NA			Total	10	2.08672	NA	NA	1	NA
	WT	12	PMX	Shannon_Diversity	5	7.467	0.182
S7 Arc	Descriptive Statistics- Arc treatment								t-test Arc Treatment												PERMANOVA Models	Model: 2 week Arc ~ Treatment								PERMANOVA Models	Model: 12 week Arc ~ Treatment
	Genotype	Time_Post_Treatment	Treatment	variable	n	mean	se		Genotype	Time_Post_Treatment	.y.	group1	group2	n1	n2	statistic	df	p	p.signif			Term	Df	SumsOfSqs	MeanSqs	F.Model	R2	Pr(>F)			Term	Df	SumsOfSqs	MeanSqs	F.Model	R2	Pr(>F)
	Arc	2.7	H2O	Shannon_Diversity	4	7.205	0.072		Arc	2.7	Shannon_Diversity	H2O	PMX	4	6	-0.507274	7.10924	0.627	ns			Treatment	1	0.235082	0.235082	1.22231	0.132539	0.241			Treatment	1	0.225051	0.225051	1.14434	0.125142	0.295
	Arc	2.7	PMX	Shannon_Diversity	6	7.286	0.142		Arc	12	Shannon_Diversity	H2O	PMX	4	6	-1.65941	7.79939	0.137	ns			Residuals	8	1.5386	0.192326	NA	0.867461	NA			Residuals	8	1.57332	0.196665	NA	0.874858	NA
	Arc	12	H2O	Shannon_Diversity	4	6.994	0.131															Total	9	1.77369	NA	NA	1	NA			Total	9	1.79837	NA	NA	1	NA
	Arc	12	PMX	Shannon_Diversity	6	7.391	0.201
S8a	Descriptive Statistics- Pre Treatment Tg2576 Bacteroidales								t-test WT vs Tg2576 Bacteroidales Pre Treatment
	Genotype	variable	n	mean	se				estimate	estimate1	estimate2	statistic	p.value	parameter	conf.low	conf.high	method	alternative
	WT	WT	Bacteroidales	8	15670.8	1126.33			4739.88	15670.8	10930.9	3.64404	0.00265608	14	1950.1	7529.65	Two Sample t-test	two.sided
	Arc	Tg2576	Bacteroidales	8	10930.9	650.589
	Descriptive Statistics- 12 week Post Treatment Tg2576 Bacteroidales								t-test WT vs Tg2576 Bacteroidales 12 week Post Treatment
	Genotype	variable	n	mean	se				estimate	estimate1	estimate2	statistic	p.value	parameter	conf.low	conf.high	method	alternative
	WT	Bacteroidales	8	18067	968.951				3196.12	18067	14870.9	2.11861	0.0524919	14	-39.4883	6431.74	Two Sample t-test	two.sided
	Tg2576	Bacteroidales	8	14870.9	1156.28
S8b	t-test WT Bacteroidales Pre vs Post Treatment												t-test Tg2576 Bacteroidales Pre vs Post Treatment
	estimate	estimate1	estimate2	statistic	p.value	parameter	conf.low	conf.high	method	alternative			estimate	estimate1	estimate2	statistic	p.value	parameter	conf.low	conf.high	method	alternative
	-2396.25	15670.8	18067	-1.61281	0.129092	14	-5582.88	790.383	Two Sample t-test	two.sided			-3940	10930.9	14870.9	-2.96967	0.0101431	14	-6785.59	-1094.41	Two Sample t-test	two.sided
