# Supplementary material for: Influence of complement protein C1q or complement receptor C5aR1 on gut microbiota composition in wildtype and Alzheimer’s mouse models
Source: J Neuroinflammation. 2023 Sep 19;20:211. doi: 10.1186/s12974-023-02885-9 (PMC10507976; doi:10.1186/s12974-023-02885-9)
Supplement: Supplementary file 6 — Additional file 6: Table S1. Two-way ANOVA results for main figures. [file 12974_2023_2885_MOESM6_ESM.xlsx]

## Sheet: Sheet1 (4)
	Statistics Corresponding to Main Text Figure 1			Statistics Corresponding to Main Text Figure 2			Statistics Corresponding to Main Text Figure 3			Statistics Corresponding to Main Text Figure 4			Statistics Corresponding to Main Text Figure 4
Term	C1q RosaCre+ (11-11.5m)			C5aR1KO Separate Housing (10m)			C5aR1KO Cohousing (5m and 10m)			Arc PMX-205 (2wk and 12wk|)			Tg2576 PMX-205 (0wk and 12 wk)
Alpha Diversity	Genotype: F(1, 47) = 7.773, p = 0.008 **			Genotype: F(1, 16) = 0.135, p = 0.718			5m Genotype: F(1, 42) = 2.242, p = 0.142			2wk Genotype: F (1, 17) = 0.061, p = 0.807			0wk (Pre) Genotype: F (1, 12) = 0.201 , p = 0.662
	C1q Status: F(1, 47) = 3.074, p= 0.086 *			C5aR1 Status: F(1, 16) = 23.886, p < 0.001 **			5m C5aR1 Status: F(1, 42) = 0.000 , p =0.996			2wk Treatment: F (1, 17) = 0.519, p = 0.481			0wk (Pre) Treatment: F (1, 12) = 0.697, p = 0.420
	Interaction: F(1,47) = 0.278, p = 0.601			Interaction: F(1, 16) = 2.458, p = 0.136			5m Interaction: F(1, 42) = 0.121, p = 0.729			2wk Interaction: F (1, 17) = 0.006, = 0.938			0wk (Pre) Interaction: F (1, 12) = 1.550, p = 0.237
							10m Genotype: F(1, 42) =3.356, p = 0.074			12wk Genotype: F (1, 17) = 2.068, p = 0.169			12wk Genotype: F (1, 12) = 0.765 , p =0.399
							10m C5aR1 Status: F(1, 42) = 0.867 , p = 0.357			12wk Treatment: F (1, 17) = 1.058, p = 0.318			12wk Treatment: F (1, 12) = 0.108, p = 0.748
							10m Interaction: F(1, 42) = 0.002, p = 0.962			12wk Interaction: F (1, 17) = 1.451, p = 0.245			12wk Interaction: F (1, 12) = 0.763, p =0.399
Erysipelotrichales	Genotype: F(1,47) = 11.476, p= 0.001 ***			Genotype: F(1, 16) = 3.590, p = 0.076			5m Genotype: F(1, 42) = 6.55, p = 0.014 *			2wk Genotype: F (1, 17) = 14.499, p = 0.001 ***			0wk (Pre) Genotype: F (1, 12) = 5.160 , p = 0.042 *
	C1q Status: F(1,47) = 8.312, p= 0.006 **			C5aR1 Status: F(1, 16) = 7.874, p = 0.018 *			5m C5aR1 Status: F(1, 42) = 1.322, p = 0.257			2wk Treatment: F (1, 17) = 0.049, p = 0.828			0wk (Pre) Treatment: F (1, 12) = 0.975, p = 0.343
	Interaction: F(1,47) = 4.944, p = 0.011 *			Interaction: F(1, 16) = 3.834, p = 0.068			5m Interaction: F(1, 42) = 0.053, p = 0.819			2wk Interaction: F (1, 17) = 0.301, p = 0.590			0wk (Pre) Interaction: F (1, 12) = 0.058, p = 0.814
							10m Genotype: F(1, 42) = 2.477, p = 0.125			12wk Genotype: F (1, 17) = 0.266, p = 0.613			12wk Genotype: F (1, 12) = 3.555, p = 0.084
							10m C5aR1 Status: F(1, 42) = 0.236, p = 0.630			12wk Treatment: F (1, 17) = 0.166, p = 0.689			12wk Treatment: F (1, 12) = 0.491, p = 0.497
							10m Interaction: F(1, 42) = 2.009, p =0.164			12wk Interaction: F (1, 17) = 2.670, p = 0.121			12wk Interaction: F (1, 12) = 0.105, p = 0.751
Clostridiales	Genotype: F(1,47) = 5.908, p = 0.019 *			Genotype: F(1, 16) = 0.001, p = 0.974			5m Genotype: F(1, 42) =1.965, p = 0.168
	C1q Status: F(1,47) = 7.897, p= 0.007 ***			C5aR1 Status: F(1, 16) = 5.696, p = 0.030 *			5m C5aR1 Status: F(1, 42) = 0.035, p = 0.852
	Interaction: F(1,47) = 4.608, p = 0.037 *			Interaction: F(1, 16) = 4.306, p = 0.054			5m Interaction: F(1, 42) = 0.087, p = 0.770
							10m Genotype: F(1, 42) = 5.445, p = 0.024 *
							10m C5aR1 Status: F(1, 42) = 2.005, p =0.164
							10m Interaction: F(1, 42) = 0.471, p = 0.497
Bacteroidales										2wk Genotype: F (1, 17) = 4.136, p = 0.058			0wk (Pre) Genotype: F (1, 12) = 11.799, p = 0.005 **
										2wk Treatment: F (1, 17) = 2.235, p = 0.153			0wk (Pre) Treatment: F (1, 12) = 0.413, p = 0.533
										2wk Interaction: F (1, 17) = 2.288, p = 0.149			0wk (Pre) Interaction: F (1, 12) = 0.02, p = 0.874
										12wk Genotype: F (1, 17) = 2.156, p = 0.160			12wk Genotype: F (1, 12) = 4.126, p =0.065
										12wk Treatment: F (1, 17) = 0.900, p = 0.356			12wk Treatment: F (1, 12) = 0.737, p = 0.408
										12wk Interaction: F (1, 17) = 0.393, p = 0.539			12wk Interaction: F (1, 12) = 0.131, p = 0.723
Alistipes	Genotype: F(1,47) = 3.276, p = 0.077			Genotype: F(1, 16) = 1.088, p = 0.312			5m Genotype: F(1, 42) = 2.110, p = 0.154			2wk Genotype: F (1, 17) = 0.036, p = 0.852			0wk (Pre) Genotype: F (1, 12) = 0.652, p = 0.435
	C1q Status: F(1,47) = 16.364, p < 0.0001 ***			C5aR1 Status: F(1, 16) = 11.259, p = 0.004 **			5m C5aR1 Status: F(1, 42) = 0.049, p =0.826			2wk Treatment: F (1, 17) = 0.367, p = 0.552			0wk (Pre) Treatment: F (1, 12) = 0.679, p = 0.426
	Interaction: F(1,47) = 2.383, p = 0.120			Interaction: F(1, 16) = 0.705, p = 0.413			5m Interaction: F(1, 42) = 0.454, p = 0.504			2wk Interaction: F (1, 17) = 0.510, p = 0.485			0wk (Pre) Interaction: F (1, 12) = 0.524, p = 0.483
							10m Genotype: F(1, 42) =0.091, p = 0.764			12wk Genotype: F (1, 17) = 1.359, p = 0.260			12wk Genotype: F (1, 12) = 0.813, p = 0.385
							10m C5aR1 Status: F(1, 42) = 2.168, p = 0.149			12wk Treatment: F (1, 17) = 1.384, p = 0.256			12wk Treatment: F (1, 12) = 0.648, p = 0.437
							10m Interaction: F(1, 42) = 0.019, p =0.892			12wk Interaction: F (1, 17) = 3.555, p = 0.077			12wk Interaction: F (1, 12) = 0.650, p = 0.436
Turicibacter	Genotype: F(1,47) = 0.608, p =0.440			Genotype: F(1, 16) = 0.134, p = 0.719			5m Genotype: F(1, 42) = 0.771, p = 0.385			2wk Genotype: F (1, 17) = 38.188, p < 0.001 **			0wk (Pre) Genotype: F (1, 12) = 3.392, p = 0.090
	C1q Status: F(1,47) = 1.471, p=0.231			C5aR1 Status: F(1, 16) = 10.399, p = 0.005 **			5m C5aR1 Status: F(1, 42) = 0.287, p =0.595			2wk Treatment: F (1, 17) = 0.076, p = 0.786			0wk (Pre) Treatment: F (1, 12) = 0.142, p = 0.713
	Interaction: F(1,47) = 2.511, p=0.120			Interaction: F(1, 16) = 1.453, p =0.246			5m Interaction: F(1, 42) = 0.020, p = 0.887			2wk Interaction: F (1, 17) = 0.474, p = 0.501			0wk (Pre) Interaction: F (1, 12) = 0.025, p = 0.876
							10m Genotype: F(1, 42) = 0.307, p = 0.582			12wk Genotype: F (1, 17) = 2.249 , p = 0.152			12wk Genotype: F (1, 12) = 0.358, p =0.084
							10m C5aR1 Status: F(1, 42) = 0.294 , p = 0.591			12wk Treatment: F (1, 17) = 0.214, p = 0.649			12wk Treatment: F (1, 12) = 0.457, p = 0.512
							10m Interaction: F(1, 42) = 1.184, p = 0.283			12wk Interaction: F (1, 17) = 3.551, p =0.077			12wk Interaction: F (1, 12) = 0.494, p = 0.495
* p<0.05, ** p<0.01, ***p<0.001. Descriptive and post-hoc statistics, as well as three-way ANOVA statistics including age as a factor for multi-timepoint figures are available in the respective figure's supplemental data file.
