# Supplementary material for: Influence of complement protein C1q or complement receptor C5aR1 on gut microbiota composition in wildtype and Alzheimer’s mouse models
Source: J Neuroinflammation. 2023 Sep 19;20:211. doi: 10.1186/s12974-023-02885-9 (PMC10507976; doi:10.1186/s12974-023-02885-9)
Supplement: Supplementary file 7 — Additional file 7: Table S2. PERMANOVA results for main figures. [file 12974_2023_2885_MOESM7_ESM.xlsx]

## Sheet: Sheet1
Statistics Corresponding to Main Text Figure 1
C1q RosaCre+ (11-11.5m)
Model: Genotype * Treatment (C1q Status) + Housing ID
Term	Df	SumOfSqs	R2	F	Pr(>F)
Genotype	1	0.347	0.041	4.259	0.001	***
Treatment	1	0.395	0.046	4.84	0.001	***
Cage ID	28	5.657	0.663	2.478	0.001	***
Genotype: Treatment	1	0.088	0.01	1.076	0.383
Residuals	18	1.468	0.172	NA	NA
Total	50	8.534	1	NA	NA
Statistics Corresponding to Main Text Figure 2
C5aR1KO Separate Housing (10m)
Model: Genotype * C5aR1 Status + Housing ID
Term	Df	SumOfSqs	R2	F	Pr(>F)
Genotype	1	0.197754	0.0774265	3.12839	0.001	***
C5aR1 Status	1	0.557563	0.218302	8.82042	0.001	***
Cage ID	6	1.0895	0.426573	2.87258	0.001	***
Genotype: C5aR1 Status	1	0.0771394	0.0302023	1.22031	0.274
Residuals	10	0.632128	0.247497	NA	NA
Total	19	2.55409	1	NA	NA
Statistics Corresponding to Main Text Figure 3
C5aR1KO Cohousing (5m and 10m)
5m Model: Genotype * C5aR1 Status + Housing ID
Term	Df	SumOfSqs	R2	F	Pr(>F)
Genotype	1	0.105497	0.0149785	0.642078	0.961
C5aR1 Status	1	0.144868	0.0205685	0.881703	0.642
Cage ID	14	2.20816	0.313516	0.959958	0.691
Genotype: C5aR1 Status	1	0.148463	0.0210788	0.903582	0.583
Residuals	27	4.43623	0.629858	NA	NA
Total	44	7.04322	1	NA	NA
10m Model: Genotype * C5aR1 Status + Housing ID
Term	Df	SumOfSqs	R2	F	Pr(>F)
Genotype	1	0.173439	0.0242732	1.08946	0.317
C5aR1 Status	1	0.17365	0.0243028	1.09079	0.313
Cage ID	14	2.35201	0.32917	1.05531	0.255
Genotype: C5aR1 Status	1	0.147868	0.0206945	0.92884	0.549
Residuals	27	4.2983	0.601559	NA	NA
Total	44	7.14528	1	NA	NA
Statistics Corresponding to Main Text Figure 4
Arc PMX-205 (2wk and 12wk|)
2wk Model: Genotype * Treatment
Term	Df	SumOfSqs	R2	F	Pr(>F)
Genotype	1	0.382207	0.101146	2.22345	0.014	**
Treatment	1	0.29928	0.0792004	1.74103	0.045	*
Genotype: Treatment	1	0.175006	0.0463129	1.01808	0.392
Residuals	17	2.92227	0.773341	NA	NA
Total	20	3.77877	1	NA	NA
12wk Model: Genotype * Treatment
Term	Df	SumOfSqs	R2	F	Pr(>F)
Genotype	1	0.338935	0.081746	1.74311	0.022	*
Treatment	1	0.309338	0.0746077	1.59089	0.059
Genotype: Treatment	1	0.192391	0.0464017	0.989443	0.433
Residuals	17	3.30554	0.797245	NA	NA
Total	20	4.1462	1	NA	NA
Statistics Corresponding to Main Text Figure 4
Tg2576 PMX-205 (0wk and 12 wk)
0wk/ Pretreatment Model: Genotype * Treatment
Term	Df	SumOfSqs	R2	F	Pr(>F)
Genotype	1	0.187857	0.0665456	1.0683	0.354
Treatment	1	0.30545	0.108202	1.73702	0.065
Genotype: Treatment	1	0.219504	0.0777562	1.24827	0.217
Residuals	12	2.11017	0.747497	NA	NA
Total	15	2.82298	1	NA	NA
12wk/ Posttreatment Model: Genotype * Treatment
Term	Df	SumOfSqs	R2	F	Pr(>F)
Genotype	1	0.236374	0.0829025	1.28455	0.141
Treatment	1	0.219098	0.0768434	1.19066	0.211
Genotype: Treatment	1	0.187591	0.0657928	1.01944	0.423
Residuals	12	2.20817	0.774461	NA	NA
Total	15	2.85123	1	NA	NA
